# Supplementary material for: 5-Benzyl-7-methyl­hexa­hydro-3a,7-methano-1H-furo[3,4-c]azocine-3,10(4H)-dione
Source: Acta Crystallogr Sect E Struct Rep Online. 2011 Feb 5;67(Pt 3):o577. doi: 10.1107/S160053681100300X (PMC3051963; doi:10.1107/S160053681100300X)
Supplement: Supplementary file 1 [file e-67-0o577-sup1.cif]

##############################################################################
###                                                                        ###
###        Electronic paper (Acta Crystallographica Section E)             ###
###                                                                        ###
##############################################################################
#                                                                            #
# This CIF contains the data in a paper accepted for publication in Acta     #
# Crystallographica Section E. It conforms to the requirements of Notes      #
# for Authors for Section E, and has been peer reviewed under the auspices   #
# of the IUCr Commission on Journals.                                        #
#                                                                            #
# Full details of the Crystallographic Information File format               #
# are given in the paper "The Crystallographic Information File (CIF):       #
# a New Standard Archive File for Crystallography" by S. R. Hall, F. H.      #
# Allen and I. D. Brown [Acta Cryst. (1991), A47, 655-685].                  #
#                                                                            #
# The current version of the core CIF dictionary is obtainable from          #
# ftp://ftp.iucr.org/pub/cif_core.dic. The current version number is 2.4.    #
#                                                                            #
# Software is freely available for graphical display of the structure(s) in  #
# this CIF.  For information consult the CIF home page http://www.iucr.org/  #
# cif/home.html                                                              #
#                                                                            #
# This file may be used for bona fide research purposes within the           #
# scientific community so long as proper attribution is given to the journal # 
# article from which it was obtained.                                        #
#                                                                            #
##############################################################################
                                             
data_I
_audit_creation_method     SHELXL-97
_chemical_name_systematic
;
5-Benzyl-7-methylhexahydro-3a,7-methano-1<i>H</i>-furo[3,4-<i>c</i>]azocine-
3,10(4<i>H</i>)-dione
;
_chemical_name_common     ?
_chemical_formula_moiety     'C18 H21 N O3'
_chemical_formula_sum     'C18 H21 N O3'
_chemical_formula_iupac     'C18 H21 N O3'
_chemical_formula_weight     299.36
_chemical_melting_point     ?
_symmetry_cell_setting     orthorhombic
_symmetry_space_group_name_H-M     'P n a 21'
_symmetry_space_group_name_Hall     'P 2c -2n'
loop_
    _symmetry_equiv_pos_as_xyz
    'x, y, z'
    '-x, -y, z+1/2'
    'x+1/2, -y+1/2, z'
    '-x+1/2, y+1/2, z+1/2'
_cell_length_a     10.795(2)
_cell_length_b     14.386(3)
_cell_length_c     9.797(2)
_cell_angle_alpha     90.00
_cell_angle_beta     90.00
_cell_angle_gamma     90.00
_cell_volume     1521.5(5)
_cell_formula_units_Z     4
_cell_measurement_reflns_used     3565
_cell_measurement_theta_min     2.52
_cell_measurement_theta_max     27.487
_cell_measurement_temperature     293(2)
_exptl_crystal_description     'Prism'
_exptl_crystal_colour     'Colourless'
_exptl_crystal_size_max     0.20
_exptl_crystal_size_mid     0.20
_exptl_crystal_size_min     0.20
_exptl_crystal_density_diffrn     1.307
_exptl_crystal_density_meas     ?
_exptl_crystal_density_method     'not measured'
_exptl_crystal_F_000     640
_exptl_absorpt_coefficient_mu     0.089
_exptl_absorpt_correction_type     none
_exptl_absorpt_process_details     ?
_exptl_absorpt_correction_T_min     ?
_exptl_absorpt_correction_T_max     ?
_exptl_special_details
;
For <b>6-methyltetrahydroisobenzofuran-1,7(3</b><i><b>H</b></i><b>,
7a</b><i><b>H</b></i><b>)-dione (1b),
^1^H NMR (400 MHz, CDCl~3~):
<i>\d</i> 4.28 (dd, <i>J</i> = 9.2, 4.8 Hz, 1H), 4.15 (d, <i>J</i> = 9.2 Hz,
1H), 3.46(d, <i>J</i> = 7.2 Hz,1<i>H</i>), 2.97--2.91 (m, 1H), 2.40--2.34 (m,
1H), 2.07--2.03 (m, 2H), 1.79--1.69 (m, 1H), 1.49--1.40 (m, 1H), 1.09(d,
<i>J</i> = 6.0 Hz, 3H); ^13^C NMR (100 MHz CDCl~3~): <i>\d</i> 204.3, 172.2,
72.1, 54.4, 44.0, 40.7, 32.5, 26.9, 14.2.
For <b>5-benzyl-7-methylhexahydro-1</b><i><b>H</b></i><b>-3a,7-methanofuro
[3,4-</b><i><b>c</b></i><b>]azocine- 3,10(4</b><i><b>H</b></i><b>)-dione (1),
^1^H NMR (400 MHz, CDCl~3~): <i>\d</i> 7.37--7.27(m, 5H), 4.29 (t, <i>J</i> =
9.2 Hz, 1H), 3.83 (dd, <i>J</i> =9.2, 10.4 Hz, 1<i>H</i>), 3.61, 3.51 (ABq,
<i>J</i> = 13.0 Hz, 2H), 3.14--3.12(m, 1H), 3.07, 2.85 (ABq, <i>J</i> = 11.2
Hz, 2H), 3.05, 2.38 (ABx, <i>J</i> = 2.4, 12.0 Hz, 2H), 2.81--2.75 (m, 1H),
2.26--2.20 (m, 1H), 1.92--1.87 (m, 1H), 1.44--1.38 (m, 1H), 0.99 (s, 3H);
^13^C NMR (100 MHz, CDC~l3~): <i>\d</i> 210.7, 173.4, 137.7, 128.7, 128.5,
127.5, 69.2, 65.8, 61.5, 59.8, 58.6, 47.5, 46.1, 39.2, 22.0, 20.7
;
_diffrn_ambient_temperature     293(2)
_diffrn_radiation_type     MoK\a
_diffrn_radiation_wavelength     0.71073
_diffrn_radiation_source     'fine-focus sealed tube'
_diffrn_radiation_monochromator     graphite
_diffrn_measurement_device_type     'Rigaku Saturn 724'
_diffrn_measurement_method     \w
_diffrn_detector_area_resol_mean     ?
_diffrn_reflns_number     10268
_diffrn_reflns_av_R_equivalents     0.0452
_diffrn_reflns_av_sigmaI/netI     0.0273
_diffrn_reflns_theta_min     2.52
_diffrn_reflns_theta_max     26.00
_diffrn_reflns_theta_full     26.00
_diffrn_measured_fraction_theta_max     0.999
_diffrn_measured_fraction_theta_full     0.999
_diffrn_reflns_limit_h_min     -12
_diffrn_reflns_limit_h_max     13
_diffrn_reflns_limit_k_min     -17
_diffrn_reflns_limit_k_max     17
_diffrn_reflns_limit_l_min     -10
_diffrn_reflns_limit_l_max     12
_diffrn_standards_number     0
_diffrn_standards_interval_count     0
_diffrn_standards_interval_time     0
_diffrn_standards_decay_%     0
_refine_special_details
;
Refinement of <i>F</i>^2^ against ALL reflections. The weighted <i>R</i>-factor
<i>wR</i> and goodness of fit <i>S</i> are based on <i>F</i>^2^, conventional
<i>R</i>-factors <i>R</i> are based on <i>F</i>, with <i>F</i> set to zero for
negative <i>F</i>^2^. The threshold expression of <i>F</i>^2^ >
\s(<i>F</i>^2^) is used only for calculating <i>R</i>-factors(gt) <i>etc</i>.
and is not relevant to the choice of reflections for refinement.
<i>R</i>-factors based on <i>F</i>^2^ are statistically about twice as large
as those based on <i>F</i>, and <i>R</i>- factors based on ALL data will be
even larger.
;
_reflns_number_total     1584
_reflns_number_gt     1546
_reflns_threshold_expression     I>2sigma(I)
_refine_ls_structure_factor_coef     Fsqd
_refine_ls_matrix_type     full
_refine_ls_R_factor_all     0.0696
_refine_ls_R_factor_gt     0.0672
_refine_ls_wR_factor_gt     0.1658
_refine_ls_wR_factor_ref     0.1674
_refine_ls_goodness_of_fit_ref     1.164
_refine_ls_restrained_S_all     1.164
_refine_ls_number_reflns     1584
_refine_ls_number_parameters     200
_refine_ls_number_restraints     1
_refine_ls_hydrogen_treatment     constr
_refine_ls_weighting_scheme     calc
_refine_ls_weighting_details
         'calc w=1/[\s^2^(Fo^2^)+(0.0752P)^2^+0.8271P] where P=(Fo^2^+2Fc^2^)/3'
_atom_sites_solution_hydrogens     geom
_atom_sites_solution_primary     direct
_atom_sites_solution_secondary     difmap
_refine_ls_shift/su_max     0.000
_refine_ls_shift/su_mean     0.000
_refine_diff_density_max     0.151
_refine_diff_density_min     -0.161
_refine_ls_extinction_method     none
_refine_ls_extinction_coef     ?
_refine_ls_abs_structure_details     unk
loop_
    _atom_type_symbol
    _atom_type_description
    _atom_type_scat_dispersion_real
    _atom_type_scat_dispersion_imag
    _atom_type_scat_source
    'C' 'C' 0.0033 0.0016
                         'International Tables Vol C Tables 4.2.6.8 and 6.1.1.4'
    'H' 'H' 0.0000 0.0000
                         'International Tables Vol C Tables 4.2.6.8 and 6.1.1.4'
    'N' 'N' 0.0061 0.0033
                         'International Tables Vol C Tables 4.2.6.8 and 6.1.1.4'
    'O' 'O' 0.0106 0.0060
                         'International Tables Vol C Tables 4.2.6.8 and 6.1.1.4'
_computing_data_collection     'CrystalClear (Rigaku/MSC, 2005)'
_computing_cell_refinement     'CrystalClear (Rigaku/MSC, 2005)'
_computing_data_reduction     'CrystalClear (Rigaku/MSC, 2005)'
_computing_structure_solution     'SHELXS97 (Sheldrick, 2008)'
_computing_structure_refinement     'SHELXL97 (Sheldrick, 2008)'
_computing_molecular_graphics     'ORTEP-3 for Windows (Farrugia, 1997)'
_computing_publication_material     'SHELXL97 (Sheldrick, 2008)'
loop_
    _atom_site_type_symbol
    _atom_site_label
    _atom_site_fract_x
    _atom_site_fract_y
    _atom_site_fract_z
    _atom_site_U_iso_or_equiv
    _atom_site_adp_type
    _atom_site_calc_flag
    _atom_site_refinement_flags
    _atom_site_occupancy
    _atom_site_disorder_assembly
    _atom_site_disorder_group
    O O1 0.4992(4) 1.0732(2) 0.3736(5) 0.0579(10) Uani d . 1 . .
    O O2 0.6479(3) 0.9870(3) 0.2802(5) 0.0630(11) Uani d . 1 . .
    O O3 0.5495(4) 0.8809(3) 0.5463(4) 0.0635(11) Uani d . 1 . .
    N N1 0.3480(3) 0.7803(3) 0.2454(4) 0.0389(9) Uani d . 1 . .
    C C1 0.3691(5) 1.0624(4) 0.4104(7) 0.0556(14) Uani d . 1 . .
    H H1B 0.3216 1.1164 0.3825 0.067 Uiso calc R 1 . .
    H H1A 0.3601 1.0542 0.5082 0.067 Uiso calc R 1 . .
    C C2 0.3259(4) 0.9760(3) 0.3343(5) 0.0424(11) Uani d . 1 . .
    H H2 0.3083 0.9938 0.2398 0.051 Uiso calc R 1 . .
    C C3 0.4465(4) 0.9178(3) 0.3349(5) 0.0346(10) Uani d . 1 . .
    C C4 0.5441(5) 0.9930(4) 0.3236(5) 0.0443(11) Uani d . 1 . .
    C C5 0.4612(4) 0.8689(3) 0.4713(5) 0.0371(11) Uani d . 1 . .
    C C6 0.3570(4) 0.8020(3) 0.4992(5) 0.0405(11) Uani d . 1 . .
    C C7 0.2386(4) 0.8628(4) 0.5110(6) 0.0483(12) Uani d . 1 . .
    H H7A 0.1679 0.8219 0.5225 0.058 Uiso calc R 1 . .
    H H7B 0.2452 0.9004 0.5929 0.058 Uiso calc R 1 . .
    C C8 0.2129(4) 0.9273(4) 0.3903(6) 0.0465(12) Uani d . 1 . .
    H H8A 0.1754 0.8912 0.3176 0.056 Uiso calc R 1 . .
    H H8B 0.1532 0.9739 0.4186 0.056 Uiso calc R 1 . .
    C C9 0.3758(6) 0.7484(4) 0.6313(6) 0.0606(15) Uani d . 1 . .
    H H9B 0.4532 0.7157 0.6276 0.091 Uiso calc R 1 . .
    H H9A 0.3094 0.7046 0.6428 0.091 Uiso calc R 1 . .
    H H9C 0.3765 0.7909 0.7068 0.091 Uiso calc R 1 . .
    C C10 0.3545(5) 0.7331(3) 0.3766(6) 0.0442(11) Uani d . 1 . .
    H H10B 0.4286 0.6950 0.3792 0.053 Uiso calc R 1 . .
    H H10A 0.2835 0.6923 0.3858 0.053 Uiso calc R 1 . .
    C C11 0.4512(4) 0.8433(3) 0.2246(5) 0.0401(11) Uani d . 1 . .
    H H11B 0.4455 0.8718 0.1350 0.048 Uiso calc R 1 . .
    H H11A 0.5289 0.8096 0.2300 0.048 Uiso calc R 1 . .
    C C12 0.3250(5) 0.7190(4) 0.1294(6) 0.0476(12) Uani d . 1 . .
    H H12B 0.3046 0.7575 0.0513 0.057 Uiso calc R 1 . .
    H H12A 0.2523 0.6819 0.1500 0.057 Uiso calc R 1 . .
    C C13 0.4275(4) 0.6538(3) 0.0878(5) 0.0386(11) Uani d . 1 . .
    C C14 0.5080(6) 0.6763(4) -0.0179(6) 0.0583(15) Uani d . 1 . .
    H H14 0.4984 0.7322 -0.0644 0.070 Uiso calc R 1 . .
    C C15 0.6027(6) 0.6160(5) -0.0545(7) 0.0690(19) Uani d . 1 . .
    H H15 0.6555 0.6315 -0.1260 0.083 Uiso calc R 1 . .
    C C16 0.6189(6) 0.5334(5) 0.0141(7) 0.0663(18) Uani d . 1 . .
    H H16 0.6829 0.4934 -0.0098 0.080 Uiso calc R 1 . .
    C C17 0.5400(6) 0.5112(4) 0.1175(7) 0.0635(17) Uani d . 1 . .
    H H17 0.5504 0.4554 0.1641 0.076 Uiso calc R 1 . .
    C C18 0.4448(5) 0.5703(3) 0.1542(6) 0.0470(12) Uani d . 1 . .
    H H18 0.3916 0.5535 0.2246 0.056 Uiso calc R 1 . .
loop_
    _atom_site_aniso_label
    _atom_site_aniso_U_11
    _atom_site_aniso_U_22
    _atom_site_aniso_U_33
    _atom_site_aniso_U_12
    _atom_site_aniso_U_13
    _atom_site_aniso_U_23
    O1 0.071(2) 0.0449(19) 0.058(2) -0.0122(18) 0.002(2) -0.005(2)
    O2 0.045(2) 0.072(3) 0.072(3) -0.0190(19) 0.010(2) -0.007(2)
    O3 0.052(2) 0.083(3) 0.056(3) -0.010(2) -0.0164(19) 0.003(2)
    N1 0.038(2) 0.040(2) 0.039(2) 0.0011(17) -0.0009(17) -0.0094(17)
    C1 0.059(3) 0.043(3) 0.065(4) 0.010(2) 0.010(3) -0.006(3)
    C2 0.041(2) 0.045(3) 0.042(3) 0.011(2) -0.004(2) -0.001(2)
    C3 0.032(2) 0.035(2) 0.037(2) -0.0028(18) 0.0027(18) -0.0030(18)
    C4 0.053(3) 0.044(3) 0.037(3) -0.007(2) -0.007(2) -0.005(2)
    C5 0.031(2) 0.043(2) 0.038(3) 0.0065(19) -0.0019(19) -0.009(2)
    C6 0.044(2) 0.038(2) 0.040(3) -0.002(2) 0.002(2) 0.001(2)
    C7 0.038(2) 0.055(3) 0.052(3) 0.000(2) 0.010(2) -0.009(3)
    C8 0.034(2) 0.056(3) 0.050(3) 0.015(2) 0.002(2) -0.005(3)
    C9 0.077(4) 0.059(3) 0.045(3) 0.002(3) 0.003(3) 0.007(3)
    C10 0.044(2) 0.037(2) 0.052(3) -0.004(2) 0.002(2) -0.012(2)
    C11 0.042(2) 0.038(2) 0.040(3) 0.000(2) 0.000(2) -0.005(2)
    C12 0.040(2) 0.053(3) 0.050(3) -0.001(2) -0.007(2) -0.013(2)
    C13 0.037(2) 0.040(2) 0.039(3) -0.009(2) -0.006(2) -0.013(2)
    C14 0.075(4) 0.055(3) 0.045(3) -0.012(3) 0.010(3) -0.011(3)
    C15 0.058(3) 0.084(5) 0.065(4) -0.018(3) 0.021(3) -0.033(4)
    C16 0.052(3) 0.078(4) 0.068(4) 0.012(3) -0.004(3) -0.041(4)
    C17 0.069(4) 0.051(3) 0.070(4) 0.014(3) -0.022(4) -0.022(3)
    C18 0.055(3) 0.042(3) 0.044(3) -0.004(2) -0.001(2) -0.010(2)
_geom_special_details
;
All e.s.d.'s (except the e.s.d. in the dihedral angle between two l.s. planes)
are estimated using the full covariance matrix. The cell e.s.d.'s are taken
into account individually in the estimation of e.s.d.'s in distances, angles
and torsion angles; correlations between e.s.d.'s in cell parameters are only
used when they are defined by crystal symmetry. An approximate (isotropic)
treatment of cell e.s.d.'s is used for estimating e.s.d.'s involving l.s.
planes.
;
loop_
    _geom_bond_atom_site_label_1
    _geom_bond_atom_site_label_2
    _geom_bond_site_symmetry_2
    _geom_bond_distance
    _geom_bond_publ_flag
    O1 C1 . 1.458(7) ?
    O1 C4 . 1.344(6) ?
    O2 C4 . 1.202(6) ?
    O3 C5 . 1.216(6) ?
    N1 C10 . 1.455(7) ?
    N1 C11 . 1.451(6) ?
    N1 C12 . 1.460(6) ?
    C1 H1B . 0.9700 ?
    C1 H1A . 0.9700 ?
    C1 C2 . 1.523(7) ?
    C2 H2 . 0.9800 ?
    C2 C3 . 1.548(6) ?
    C2 C8 . 1.509(7) ?
    C3 C4 . 1.513(7) ?
    C3 C5 . 1.519(7) ?
    C3 C11 . 1.523(6) ?
    C5 C6 . 1.505(7) ?
    C6 C7 . 1.552(7) ?
    C6 C9 . 1.520(8) ?
    C6 C10 . 1.558(7) ?
    C7 H7A . 0.9700 ?
    C7 H7B . 0.9700 ?
    C7 C8 . 1.529(8) ?
    C8 H8A . 0.9700 ?
    C8 H8B . 0.9700 ?
    C9 H9B . 0.9600 ?
    C9 H9A . 0.9600 ?
    C9 H9C . 0.9600 ?
    C10 H10B . 0.9700 ?
    C10 H10A . 0.9700 ?
    C11 H11B . 0.9700 ?
    C11 H11A . 0.9700 ?
    C12 H12B . 0.9700 ?
    C12 H12A . 0.9700 ?
    C12 C13 . 1.507(7) ?
    C13 C14 . 1.389(8) ?
    C13 C18 . 1.380(7) ?
    C14 H14 . 0.9300 ?
    C14 C15 . 1.388(9) ?
    C15 H15 . 0.9300 ?
    C15 C16 . 1.376(10) ?
    C16 H16 . 0.9300 ?
    C16 C17 . 1.362(10) ?
    C17 H17 . 0.9300 ?
    C17 C18 . 1.382(8) ?
    C18 H18 . 0.9300 ?
loop_
    _geom_angle_atom_site_label_1
    _geom_angle_atom_site_label_2
    _geom_angle_atom_site_label_3
    _geom_angle_site_symmetry_1
    _geom_angle_site_symmetry_3
    _geom_angle
    _geom_angle_publ_flag
    O1 C1 H1B . . 110.7 ?
    O1 C1 H1A . . 110.7 ?
    O1 C1 C2 . . 105.2(4) ?
    O1 C4 C3 . . 109.7(4) ?
    O2 C4 O1 . . 121.8(5) ?
    O2 C4 C3 . . 128.6(5) ?
    O3 C5 C3 . . 123.2(4) ?
    O3 C5 C6 . . 124.5(5) ?
    N1 C10 C6 . . 112.7(4) ?
    N1 C10 H10B . . 109.1 ?
    N1 C10 H10A . . 109.1 ?
    N1 C11 C3 . . 108.4(4) ?
    N1 C11 H11B . . 110.0 ?
    N1 C11 H11A . . 110.0 ?
    N1 C12 H12B . . 107.9 ?
    N1 C12 H12A . . 107.9 ?
    N1 C12 C13 . . 117.5(4) ?
    C1 C2 H2 . . 107.9 ?
    C1 C2 C3 . . 100.4(4) ?
    H1B C1 H1A . . 108.8 ?
    C2 C1 H1B . . 110.7 ?
    C2 C1 H1A . . 110.7 ?
    C2 C8 C7 . . 114.6(4) ?
    C2 C8 H8A . . 108.6 ?
    C2 C8 H8B . . 108.6 ?
    C3 C2 H2 . . 107.9 ?
    C3 C11 H11B . . 110.0 ?
    C3 C11 H11A . . 110.0 ?
    C4 O1 C1 . . 110.2(4) ?
    C4 C3 C2 . . 101.5(4) ?
    C4 C3 C5 . . 108.9(4) ?
    C4 C3 C11 . . 115.3(4) ?
    C5 C3 C2 . . 109.9(4) ?
    C5 C3 C11 . . 107.1(4) ?
    C5 C6 C7 . . 105.6(4) ?
    C5 C6 C9 . . 112.3(4) ?
    C5 C6 C10 . . 106.2(4) ?
    C6 C5 C3 . . 112.2(4) ?
    C6 C7 H7A . . 108.4 ?
    C6 C7 H7B . . 108.4 ?
    C6 C9 H9B . . 109.5 ?
    C6 C9 H9A . . 109.5 ?
    C6 C9 H9C . . 109.5 ?
    C6 C10 H10B . . 109.1 ?
    C6 C10 H10A . . 109.1 ?
    C7 C6 C10 . . 113.7(4) ?
    C7 C8 H8A . . 108.6 ?
    C7 C8 H8B . . 108.6 ?
    H7A C7 H7B . . 107.4 ?
    C8 C2 C1 . . 116.7(4) ?
    C8 C2 H2 . . 107.9 ?
    C8 C2 C3 . . 115.3(4) ?
    C8 C7 C6 . . 115.7(4) ?
    C8 C7 H7A . . 108.4 ?
    C8 C7 H7B . . 108.4 ?
    H8A C8 H8B . . 107.6 ?
    C9 C6 C7 . . 109.4(4) ?
    C9 C6 C10 . . 109.6(4) ?
    H9B C9 H9A . . 109.5 ?
    H9B C9 H9C . . 109.5 ?
    H9A C9 H9C . . 109.5 ?
    C10 N1 C12 . . 114.5(4) ?
    H10B C10 H10A . . 107.8 ?
    C11 N1 C10 . . 112.2(4) ?
    C11 N1 C12 . . 113.5(4) ?
    C11 C3 C2 . . 113.9(4) ?
    H11B C11 H11A . . 108.4 ?
    H12B C12 H12A . . 107.2 ?
    C13 C12 H12B . . 107.9 ?
    C13 C12 H12A . . 107.9 ?
    C13 C14 H14 . . 119.8 ?
    C13 C18 C17 . . 120.9(6) ?
    C13 C18 H18 . . 119.5 ?
    C14 C13 C12 . . 121.1(5) ?
    C14 C15 H15 . . 119.8 ?
    C15 C14 C13 . . 120.5(6) ?
    C15 C14 H14 . . 119.8 ?
    C15 C16 H16 . . 120.4 ?
    C16 C15 C14 . . 120.5(6) ?
    C16 C15 H15 . . 119.8 ?
    C16 C17 H17 . . 119.5 ?
    C16 C17 C18 . . 120.9(7) ?
    C17 C16 C15 . . 119.1(6) ?
    C17 C16 H16 . . 120.4 ?
    C17 C18 H18 . . 119.5 ?
    C18 C13 C12 . . 120.9(5) ?
    C18 C13 C14 . . 118.0(5) ?
    C18 C17 H17 . . 119.5 ?
loop_
    _geom_torsion_atom_site_label_1
    _geom_torsion_atom_site_label_2
    _geom_torsion_atom_site_label_3
    _geom_torsion_atom_site_label_4
    _geom_torsion_site_symmetry_1
    _geom_torsion_site_symmetry_2
    _geom_torsion_site_symmetry_3
    _geom_torsion_site_symmetry_4
    _geom_torsion
    _geom_torsion_publ_flag
    O1 C1 C2 C3 . . . . 32.6(5) ?
    O1 C1 C2 C8 . . . . 158.1(4) ?
    O3 C5 C6 C7 . . . . 117.6(5) ?
    O3 C5 C6 C9 . . . . -1.6(7) ?
    O3 C5 C6 C10 . . . . -121.3(5) ?
    N1 C12 C13 C14 . . . . -97.1(6) ?
    N1 C12 C13 C18 . . . . 82.4(6) ?
    C1 O1 C4 O2 . . . . 176.2(5) ?
    C1 O1 C4 C3 . . . . -4.9(6) ?
    C1 C2 C3 C4 . . . . -34.2(5) ?
    C1 C2 C3 C5 . . . . 80.9(5) ?
    C1 C2 C3 C11 . . . . -158.8(4) ?
    C1 C2 C8 C7 . . . . -81.1(6) ?
    C2 C3 C4 O1 . . . . 25.5(5) ?
    C2 C3 C4 O2 . . . . -155.7(6) ?
    C2 C3 C5 O3 . . . . -120.4(5) ?
    C2 C3 C5 C6 . . . . 61.7(5) ?
    C2 C3 C11 N1 . . . . -59.9(5) ?
    C3 C2 C8 C7 . . . . 36.4(6) ?
    C3 C5 C6 C7 . . . . -64.6(5) ?
    C3 C5 C6 C9 . . . . 176.2(4) ?
    C3 C5 C6 C10 . . . . 56.5(5) ?
    C4 O1 C1 C2 . . . . -18.5(6) ?
    C4 C3 C5 O3 . . . . -10.1(6) ?
    C4 C3 C5 C6 . . . . 172.1(4) ?
    C4 C3 C11 N1 . . . . -176.7(4) ?
    C5 C3 C4 O1 . . . . -90.4(5) ?
    C5 C3 C4 O2 . . . . 88.4(6) ?
    C5 C3 C11 N1 . . . . 61.9(5) ?
    C5 C6 C7 C8 . . . . 54.1(6) ?
    C5 C6 C10 N1 . . . . -53.3(5) ?
    C6 C7 C8 C2 . . . . -41.8(6) ?
    C7 C6 C10 N1 . . . . 62.4(5) ?
    C8 C2 C3 C4 . . . . -160.5(4) ?
    C8 C2 C3 C5 . . . . -45.4(5) ?
    C8 C2 C3 C11 . . . . 74.9(6) ?
    C9 C6 C7 C8 . . . . 175.2(5) ?
    C9 C6 C10 N1 . . . . -174.8(4) ?
    C10 N1 C11 C3 . . . . -61.7(5) ?
    C10 N1 C12 C13 . . . . -69.9(6) ?
    C10 C6 C7 C8 . . . . -62.0(6) ?
    C11 N1 C10 C6 . . . . 58.3(5) ?
    C11 N1 C12 C13 . . . . 60.8(6) ?
    C11 C3 C4 O1 . . . . 149.2(4) ?
    C11 C3 C4 O2 . . . . -32.0(8) ?
    C11 C3 C5 O3 . . . . 115.3(5) ?
    C11 C3 C5 C6 . . . . -62.6(4) ?
    C12 N1 C10 C6 . . . . -170.3(4) ?
    C12 N1 C11 C3 . . . . 166.5(4) ?
    C12 C13 C14 C15 . . . . 179.5(5) ?
    C12 C13 C18 C17 . . . . -179.0(5) ?
    C13 C14 C15 C16 . . . . -0.6(9) ?
    C14 C13 C18 C17 . . . . 0.6(7) ?
    C14 C15 C16 C17 . . . . 0.7(9) ?
    C15 C16 C17 C18 . . . . -0.2(9) ?
    C16 C17 C18 C13 . . . . -0.5(8) ?
    C18 C13 C14 C15 . . . . 0.0(7) ?
loop_
    _geom_hbond_atom_site_label_D
    _geom_hbond_atom_site_label_H
    _geom_hbond_atom_site_label_A
    _geom_hbond_site_symmetry_A
    _geom_hbond_distance_DH
    _geom_hbond_distance_HA
    _geom_hbond_distance_DA
    _geom_hbond_angle_DHA
    C8 H8B Cg 4_555 0.97 2.87 3.833(6) 169
data_global
_journal_date_recd_electronic     2011-01-09
_journal_date_accepted     2011-01-22
_journal_name_full     'Acta Crystallographica, Section E'
_journal_year     2011
_journal_volume     67
_journal_issue      3
_journal_page_first     o577
_journal_page_last     o577
_journal_paper_category     QO
_journal_coeditor_code     XU5143
_publ_contact_author_name     'Feng-Peng Wang'
_publ_contact_author_address
;
Department of Chemistry of Medicinal Natural Products,
West China College of Pharmacy, Sichuan University,
Chengdu 610041, People's Republic of China
;
_publ_contact_author_email     'wfp@scu.edu.cn'
_publ_contact_author_fax     '+86-28-85501368'
_publ_contact_author_phone     '+86-28-85501368'
_publ_section_title
;\
5-Benzyl-7-methylhexahydro-3a,7-methano-1<i>H</i>-furo[3,4-<i>c</i>]azocine-\
3,10(4<i>H</i>)-dione
;
loop_
    _publ_author_name
    _publ_author_address
    'Zhan-Kun Yang'
;
Department of Chemistry of Medicinal Natural Products,
West China College of Pharmacy,
Sichuan University,
Chengdu 610041,
People's Republic of China
;
    'Feng-Peng Wang'
;
Department of Chemistry of Medicinal Natural Products,
West China College of Pharmacy,
Sichuan University,
Chengdu 610041,
People's Republic of China
;
