# Supplementary material for: 5-Benzyl-7-methyl­hexa­hydro-3a,7-methano-1H-furo[3,4-c]azocine-3,10(4H)-dione
Source: Acta Crystallogr Sect E Struct Rep Online. 2011 Feb 5;67(Pt 3):o577. doi: 10.1107/S160053681100300X (PMC3051963; doi:10.1107/S160053681100300X)
Supplement: Supplementary file 2 [file e-67-0o577-Isup2.hkl]

# 
# h,k,l, Fc-squared, Fo-squared, sigma(Fo-squared) and status flag 
# 
data_I
_shelx_title ' A in Pna2(1)' 
_shelx_refln_list_code          4 
_shelx_F_calc_maximum      108.44 
_exptl_crystal_F_000       640.00 
_reflns_d_resolution_high  0.8107 
 
loop_ 
 _symmetry_equiv_pos_as_xyz 
 'x, y, z' 
 '-x, -y, z+1/2' 
 'x+1/2, -y+1/2, z' 
 '-x+1/2, y+1/2, z+1/2' 
 
_cell_length_a    10.7954 
_cell_length_b    14.3861 
_cell_length_c     9.7967 
_cell_angle_alpha  90.000 
_cell_angle_beta   90.000 
_cell_angle_gamma  90.000 
 
_shelx_F_squared_multiplier     1.000 
 
loop_ 
 _refln_index_h 
 _refln_index_k 
 _refln_index_l 
 _refln_F_squared_calc 
 _refln_F_squared_meas 
 _refln_F_squared_sigma 
 _refln_observed_status 
   2   0   0     8266.38     8095.68     26.50 o 
   4   0   0      655.50      676.78      8.88 o 
   6   0   0     1068.58     1075.91     22.73 o 
   8   0   0       17.25       17.25      5.08 o 
  10   0   0      963.04     1004.32     34.13 o 
  12   0   0       63.05       62.07     13.75 o 
   2   1   0     9327.51     8992.01     51.35 o 
   3   1   0      181.98      158.21      3.20 o 
   4   1   0        5.65        8.53      1.43 o 
   5   1   0      358.35      364.37      6.51 o 
   6   1   0       27.28       26.41      3.67 o 
   7   1   0      669.52      670.97     11.72 o 
   8   1   0      574.23      562.43     11.45 o 
   9   1   0      486.95      460.03     13.96 o 
  10   1   0       56.94       55.55      6.85 o 
  11   1   0       49.99       51.87      5.74 o 
  12   1   0       55.64       55.70      7.03 o 
  13   1   0        4.24        9.98      7.67 o 
   0   2   0     1808.70     1586.85     10.68 o 
   1   2   0     2226.41     2195.07      6.46 o 
   2   2   0     1597.64     1611.81      5.51 o 
   3   2   0      311.12      337.86      2.82 o 
   4   2   0      426.03      398.62      5.75 o 
   5   2   0       34.16       30.84      2.48 o 
   6   2   0       28.28       24.43      2.74 o 
   7   2   0        9.49       13.07      2.44 o 
   8   2   0       30.92       30.89      3.08 o 
   9   2   0       89.32       88.96      8.66 o 
  10   2   0        0.82        5.31      3.12 o 
  11   2   0       28.34       35.13      6.24 o 
  12   2   0       54.07       50.91      6.72 o 
  13   2   0        0.00        5.65      3.45 o 
   1   3   0       27.69       40.34      2.29 o 
   2   3   0    11759.75    11688.14    176.00 o 
   3   3   0     1372.36     1342.41      7.41 o 
   4   3   0     3177.97     3361.60     40.09 o 
   5   3   0      167.00      159.75      3.89 o 
   6   3   0     1065.92     1123.09     10.18 o 
   7   3   0       50.72       53.07      4.25 o 
   8   3   0        9.78       11.51      2.02 o 
   9   3   0       17.48       22.38      5.33 o 
  10   3   0      104.79       97.01      8.59 o 
  11   3   0      137.58      161.50      9.36 o 
  12   3   0       10.94        9.90      3.01 o 
  13   3   0       59.00       53.51     11.92 o 
   0   4   0      729.81      705.49     11.91 o 
   1   4   0       27.27       24.58      2.17 o 
   2   4   0     2492.79     2617.47      9.06 o 
   3   4   0      592.03      572.28      5.91 o 
   4   4   0     4329.60     4503.49     35.34 o 
   5   4   0      142.84      188.83      5.50 o 
   6   4   0     2158.85     2251.48     16.80 o 
   7   4   0        6.72        8.35      2.86 o 
   8   4   0      141.62      137.08      8.92 o 
   9   4   0      294.03      272.34     14.74 o 
  10   4   0       11.92       16.18      4.81 o 
  11   4   0       15.64       18.28      5.34 o 
  12   4   0       11.73       13.14      3.72 o 
   1   5   0      755.77      793.88      5.75 o 
   2   5   0      217.99      247.93      3.47 o 
   3   5   0     4102.96     4504.67     35.64 o 
   4   5   0      340.83      343.78     18.12 o 
   5   5   0      169.19      181.87      7.66 o 
   6   5   0        9.76       12.30      4.27 o 
   7   5   0       28.86       20.85      4.20 o 
   8   5   0       26.09       25.40      2.80 o 
   9   5   0        0.75        5.39      3.70 o 
  10   5   0       27.32       23.05      8.84 o 
  11   5   0       11.92        9.05      3.32 o 
  12   5   0        0.45        7.83      5.55 o 
   0   6   0        5.63        7.99      2.54 o 
   1   6   0       90.90       84.58      4.50 o 
   2   6   0       75.71       87.65      4.40 o 
   3   6   0       16.69       23.26      2.58 o 
   4   6   0       49.65       48.47      9.46 o 
   5   6   0      104.78      146.84     10.31 o 
   6   6   0       21.29       14.09      5.48 o 
   7   6   0        4.91       15.46      4.77 o 
   8   6   0       37.05       37.17      8.19 o 
   9   6   0        9.31       13.34      4.52 o 
  10   6   0       38.11       29.59      9.18 o 
  11   6   0        0.64       14.54      7.08 o 
  12   6   0       12.23        9.86      4.00 o 
   1   7   0        0.20        3.05      3.31 o 
   2   7   0      121.47      147.02      5.70 o 
   3   7   0       62.19       57.90      2.76 o 
   4   7   0       35.77       27.27      3.48 o 
   5   7   0       83.90       69.05      5.73 o 
   6   7   0      159.96      174.95     10.67 o 
   7   7   0      129.44      143.82      8.71 o 
   8   7   0       71.44       98.85      9.20 o 
   9   7   0      131.00      136.70      8.98 o 
  10   7   0       43.60       42.30      6.10 o 
  11   7   0       17.15        9.62      4.18 o 
  12   7   0        6.24       16.85      5.04 o 
   0   8   0      273.47      233.98      8.56 o 
   1   8   0       17.81       18.99      2.65 o 
   2   8   0        2.28        3.16      2.38 o 
   3   8   0        2.16       10.78      2.83 o 
   4   8   0       97.93      109.85      3.41 o 
   5   8   0       64.43       81.72      7.74 o 
   6   8   0       31.26       43.51      6.78 o 
   7   8   0       48.15       43.73     10.06 o 
   8   8   0       26.57       24.57      4.78 o 
   9   8   0       10.78       19.02      7.54 o 
  10   8   0       91.49       87.82      8.90 o 
  11   8   0       14.44       20.04      5.36 o 
   1   9   0      123.54      144.29      5.46 o 
   2   9   0       39.07       39.32      4.01 o 
   3   9   0       10.27       11.90      2.38 o 
   4   9   0       64.33       67.21      4.47 o 
   5   9   0        0.34       13.26      4.25 o 
   6   9   0        4.75       10.95      4.09 o 
   7   9   0       15.90       21.37      4.93 o 
   8   9   0        4.23        7.65      4.09 o 
   9   9   0       20.72       32.75      5.27 o 
  10   9   0        0.06        5.71      3.56 o 
  11   9   0       27.37       24.51      5.65 o 
   0  10   0        0.24       10.95      5.47 o 
   1  10   0       17.11       14.29      3.60 o 
   2  10   0        0.19        3.59      1.99 o 
   3  10   0       24.37       27.90      4.53 o 
   4  10   0        0.80        4.97      1.29 o 
   5  10   0        0.87       13.51      4.87 o 
   6  10   0      134.42      112.61     13.76 o 
   7  10   0       63.53       77.36     13.07 o 
   8  10   0        0.09       11.63      4.55 o 
   9  10   0        3.04       12.40      6.50 o 
  10  10   0        0.67       12.01      5.08 o 
  11  10   0        1.17       12.21      4.54 o 
   1  11   0       18.48       16.01      3.31 o 
   2  11   0      130.06      130.34      8.55 o 
   3  11   0       57.70       49.20      3.20 o 
   4  11   0      880.46      870.94     18.00 o 
   5  11   0       23.89       13.94      6.85 o 
   6  11   0       62.68       49.84      9.65 o 
   7  11   0        0.94        2.78      4.20 o 
   8  11   0        0.53        6.84      2.85 o 
   9  11   0        0.58       17.22      4.49 o 
  10  11   0        8.16       16.13      5.35 o 
   0  12   0      118.73      107.44     10.11 o 
   1  12   0       40.84       43.42      4.58 o 
   2  12   0      286.79      277.30     10.00 o 
   3  12   0      118.14      114.93      6.82 o 
   4  12   0       81.89       77.24      5.60 o 
   5  12   0      137.02      117.93     12.16 o 
   6  12   0        3.12        7.91      4.24 o 
   7  12   0        0.72        6.31      3.92 o 
   8  12   0        7.34       12.33      4.36 o 
   9  12   0        5.25       11.57      4.05 o 
   1  13   0       12.76       24.84      5.73 o 
   2  13   0       20.85       21.07      4.21 o 
   3  13   0       81.55       75.80      4.83 o 
   4  13   0       23.57       11.88      7.37 o 
   5  13   0        4.36       11.80      7.09 o 
   6  13   0       20.49       22.27      4.98 o 
   7  13   0       18.15       13.06      6.15 o 
   8  13   0       75.09       68.11     10.31 o 
   9  13   0        7.09       16.65      8.76 o 
   0  14   0      441.83      461.18     31.36 o 
   1  14   0        7.98       15.25      3.49 o 
   2  14   0       36.88       39.63      6.96 o 
   3  14   0        0.54        6.72      3.17 o 
   4  14   0       30.17       30.65      5.35 o 
   5  14   0       23.98       14.84      5.32 o 
   6  14   0        0.30       29.71      9.41 o 
   7  14   0       21.03       22.54      8.47 o 
   8  14   0       13.01       24.07      5.67 o 
   1  15   0      109.71      122.03     11.45 o 
   2  15   0       61.57       59.01     13.59 o 
   3  15   0        1.42       11.98      4.36 o 
   4  15   0        7.34       20.08      4.96 o 
   5  15   0       14.35       18.24     10.15 o 
   6  15   0        4.02       20.30      5.79 o 
   7  15   0       88.93      103.47     17.44 o 
   0  16   0       12.38       13.13      6.97 o 
   1  16   0       42.96       41.96     11.23 o 
   2  16   0       22.05       44.06      6.95 o 
   3  16   0        0.20       12.23      5.35 o 
   4  16   0       17.92       11.34      4.42 o 
   5  16   0        0.55       12.30      4.58 o 
   1  17   0        9.66       19.46      4.13 o 
   2  17   0        7.50       18.30      4.95 o 
   3  17   0        1.17        7.97      4.10 o 
   2   0   1     8514.99     8334.28     24.84 o 
   4   0   1      133.32      141.35      2.50 o 
   6   0   1     2101.11     2219.71     20.59 o 
   8   0   1      302.13      299.45      8.29 o 
  10   0   1      301.08      322.86     14.76 o 
  12   0   1       41.42       37.03      8.26 o 
   0   1   1     6386.60     6054.79     18.96 o 
   1   1   1     1355.96     1216.30      3.30 o 
   2   1   1     1284.49     1298.13      5.39 o 
   3   1   1     1444.36     1440.24      5.30 o 
   4   1   1      133.76      144.16      2.57 o 
   5   1   1      123.15      101.83      3.32 o 
   6   1   1       97.40       88.24      3.54 o 
   7   1   1      132.77      126.22      3.57 o 
   8   1   1      259.65      241.35      5.37 o 
   9   1   1        9.28       15.84      2.05 o 
  10   1   1      374.94      351.15      6.54 o 
  11   1   1       35.35       32.19      4.24 o 
  12   1   1       49.35       38.34      4.15 o 
  13   1   1        3.54        6.27      3.85 o 
   1   2   1     7003.35     7335.48     15.86 o 
   2   2   1     1842.61     1738.13      4.58 o 
   3   2   1     1000.59      973.18      3.63 o 
   4   2   1      184.33      194.29      2.16 o 
   5   2   1      500.29      533.76      6.56 o 
   6   2   1        5.19        8.28      1.22 o 
   7   2   1       48.41       55.37      2.91 o 
   8   2   1      276.57      270.66      6.18 o 
   9   2   1      358.25      310.23      5.45 o 
  10   2   1       37.22       34.07      2.77 o 
  11   2   1       17.78       25.18      3.01 o 
  12   2   1       60.89       54.41      5.96 o 
  13   2   1       24.15       32.03      5.16 o 
   0   3   1      728.62      645.62      4.45 o 
   1   3   1      938.58      887.07      3.47 o 
   2   3   1      581.99      554.03      3.60 o 
   3   3   1      532.92      491.69      2.75 o 
   4   3   1     2710.19     2790.70     11.13 o 
   5   3   1       59.92       55.67      3.07 o 
   6   3   1      536.61      579.52      5.89 o 
   7   3   1       71.98       71.63      3.50 o 
   8   3   1      681.90      693.87     11.84 o 
   9   3   1      194.57      180.30      9.39 o 
  10   3   1       15.79       18.09      2.57 o 
  11   3   1        9.09       13.79      2.68 o 
  12   3   1       39.55       32.50      3.84 o 
  13   3   1       23.56       27.48      4.71 o 
   1   4   1     1489.85     1455.61      4.87 o 
   2   4   1     1893.70     1926.67      5.38 o 
   3   4   1      381.80      349.27      3.97 o 
   4   4   1     3137.44     3358.96     18.00 o 
   5   4   1      410.64      429.82      9.87 o 
   6   4   1      198.52      208.69      4.74 o 
   7   4   1      190.58      191.17      4.52 o 
   8   4   1       26.65       25.65      2.69 o 
   9   4   1      117.35      126.01      4.43 o 
  10   4   1       49.81       53.28      4.83 o 
  11   4   1       32.35       39.09      5.94 o 
  12   4   1       55.64       54.42      6.23 o 
   0   5   1      884.91      866.70      7.18 o 
   1   5   1      288.22      271.26      2.46 o 
   2   5   1     1024.22      975.54      5.04 o 
   3   5   1       73.05       88.21      1.72 o 
   4   5   1      368.54      407.61      4.74 o 
   5   5   1      439.75      513.53      5.29 o 
   6   5   1      110.30      108.22      2.82 o 
   7   5   1       33.72       33.97      3.21 o 
   8   5   1      104.36       88.89      6.01 o 
   9   5   1       42.68       40.73      3.52 o 
  10   5   1       59.63       60.81      5.02 o 
  11   5   1       16.16       21.58      3.39 o 
  12   5   1       13.34       18.90      3.49 o 
   1   6   1      397.72      358.05      5.19 o 
   2   6   1      769.18      778.68      5.33 o 
   3   6   1      606.40      646.71      6.25 o 
   4   6   1      142.45      153.31      3.89 o 
   5   6   1       41.40       33.52      2.96 o 
   6   6   1      225.44      222.63      5.21 o 
   7   6   1       70.80       73.83      4.30 o 
   8   6   1      251.80      254.27      5.50 o 
   9   6   1       44.46       37.09      5.63 o 
  10   6   1        7.16       16.03      5.12 o 
  11   6   1       11.11       18.81      4.07 o 
  12   6   1       33.17       34.43      4.76 o 
   0   7   1     1819.28     1888.46     18.79 o 
   1   7   1      391.34      375.97      4.83 o 
   2   7   1      657.32      683.11      6.01 o 
   3   7   1      337.43      333.12      4.16 o 
   4   7   1       67.24       77.14      3.55 o 
   5   7   1       99.13       81.52      4.35 o 
   6   7   1       17.53       13.08      2.78 o 
   7   7   1       98.69      110.54      6.46 o 
   8   7   1       16.04       19.52      3.19 o 
   9   7   1       12.52       15.56      3.67 o 
  10   7   1       16.64       25.02      4.81 o 
  11   7   1       12.57       13.72      3.01 o 
  12   7   1       17.07       18.58      3.71 o 
   1   8   1      373.36      390.96      5.47 o 
   2   8   1      230.55      226.23      3.77 o 
   3   8   1       35.57       46.95      2.30 o 
   4   8   1      167.87      165.60      2.56 o 
   5   8   1      166.03      172.18      5.14 o 
   6   8   1       12.23       18.56      5.01 o 
   7   8   1        4.25       10.91      3.37 o 
   8   8   1       44.89       35.64      3.90 o 
   9   8   1       12.93       20.72      3.79 o 
  10   8   1        5.19       14.27      3.25 o 
  11   8   1        6.94       16.40      3.56 o 
   0   9   1      309.88      315.77      7.82 o 
   1   9   1      198.87      176.26      8.03 o 
   2   9   1       58.17       66.83      4.35 o 
   3   9   1      295.67      293.05      6.45 o 
   4   9   1      160.70      144.61      3.34 o 
   5   9   1       44.10       59.99      5.60 o 
   6   9   1      174.49      173.37      6.76 o 
   7   9   1        7.23       13.42      3.31 o 
   8   9   1       25.13       28.39      3.90 o 
   9   9   1        3.32       12.69      2.61 o 
  10   9   1        8.61       14.83      3.48 o 
  11   9   1        3.39        8.66      2.48 o 
   1  10   1      414.49      421.75      9.89 o 
   2  10   1       84.86       99.39      7.04 o 
   3  10   1       75.61       70.59      4.23 o 
   4  10   1      106.79      100.40      3.21 o 
   5  10   1       44.33       46.77      2.96 o 
   6  10   1       45.33       39.69      4.71 o 
   7  10   1       30.67       33.70      4.67 o 
   8  10   1       32.44       29.76      4.04 o 
   9  10   1        2.44        8.67      2.76 o 
  10  10   1        2.44       10.43      3.05 o 
   0  11   1      331.98      364.18      9.02 o 
   1  11   1        5.72       11.73      2.06 o 
   2  11   1      215.73      205.88      9.89 o 
   3  11   1       18.40       17.87      3.08 o 
   4  11   1       64.70       60.92      5.61 o 
   5  11   1       85.32       83.11      3.47 o 
   6  11   1      255.59      252.78     10.89 o 
   7  11   1       10.38        9.96      2.83 o 
   8  11   1       51.24       54.63      5.97 o 
   9  11   1       17.43       23.41      4.27 o 
  10  11   1       19.30       25.90      4.56 o 
   1  12   1      245.13      251.09      8.42 o 
   2  12   1       64.09       58.00      5.48 o 
   3  12   1       73.48       75.36      4.22 o 
   4  12   1       75.84       79.80      4.98 o 
   5  12   1       18.75       23.07      5.64 o 
   6  12   1       18.01       20.59      3.77 o 
   7  12   1       82.70       75.85      6.91 o 
   8  12   1        6.51       11.38      3.24 o 
   9  12   1       31.12       40.21      7.02 o 
   0  13   1       29.43       27.70      4.76 o 
   1  13   1        8.83       13.08      2.35 o 
   2  13   1       18.73       25.49      2.82 o 
   3  13   1       18.85       21.13      3.44 o 
   4  13   1       82.09       88.81      4.51 o 
   5  13   1       74.73       62.43      5.09 o 
   6  13   1       24.11       19.05      3.81 o 
   7  13   1        6.02       10.13      2.46 o 
   8  13   1        8.70       22.69      4.20 o 
   1  14   1       31.08       37.33      4.67 o 
   2  14   1       73.05       71.58      6.28 o 
   3  14   1        2.88        6.18      2.69 o 
   4  14   1       11.79       11.40      3.38 o 
   5  14   1        1.62       11.33      3.14 o 
   6  14   1        4.64        9.46      3.75 o 
   7  14   1       17.93       16.11      3.31 o 
   8  14   1       12.03       16.71      3.47 o 
   0  15   1      365.83      359.88     12.62 o 
   1  15   1       68.07       83.48      4.40 o 
   2  15   1       22.09       18.17      3.52 o 
   3  15   1       15.64       17.67      4.67 o 
   4  15   1       28.66       37.51      4.65 o 
   5  15   1       12.70       18.81      3.46 o 
   6  15   1        3.67        9.88      2.93 o 
   7  15   1       12.45       15.68      4.96 o 
   1  16   1       14.12       22.93      5.65 o 
   2  16   1       67.69       61.27      5.23 o 
   3  16   1       25.10       26.81      5.06 o 
   4  16   1        0.10       14.43      2.95 o 
   5  16   1       12.58       18.22      3.94 o 
   0  17   1       46.28       56.07      8.20 o 
   1  17   1       19.63       24.14      3.13 o 
   2  17   1        9.10       12.80      2.98 o 
   3  17   1       15.76       17.86      3.62 o 
   0   0   2     3876.60     3755.15     48.59 o 
   2   0   2      345.90      333.42      2.73 o 
   4   0   2      341.67      351.36      5.94 o 
   6   0   2     1300.48     1372.44     12.92 o 
   8   0   2      412.17      407.69     10.47 o 
  10   0   2       70.65       85.58      6.24 o 
  12   0   2       12.88       16.76      4.15 o 
   1   1   2    10722.15    10805.21     24.06 o 
   2   1   2     2955.55     2834.69      7.18 o 
   3   1   2     1709.11     1683.80      5.58 o 
   4   1   2      100.58      103.78      2.60 o 
   5   1   2       67.64       64.15      2.69 o 
   6   1   2       38.34       51.93      3.79 o 
   7   1   2      123.83      136.95      5.58 o 
   8   1   2       64.61       80.67      4.20 o 
   9   1   2      195.11      204.66      5.11 o 
  10   1   2       17.10       15.12      2.10 o 
  11   1   2        6.08        9.32      2.04 o 
  12   1   2       10.73       10.96      3.00 o 
  13   1   2        7.41       11.16      4.26 o 
   0   2   2     7030.25     7117.76     57.98 o 
   1   2   2     1488.67     1547.44      4.81 o 
   2   2   2      469.61      494.83      2.84 o 
   3   2   2     1209.33     1296.87      4.91 o 
   4   2   2      212.70      203.80      2.49 o 
   5   2   2      782.15      851.72      6.09 o 
   6   2   2      298.44      313.26      8.92 o 
   7   2   2      369.56      385.47      4.49 o 
   8   2   2       23.83       15.63      2.03 o 
   9   2   2      113.10       99.29      5.25 o 
  10   2   2       24.06       21.72      3.20 o 
  11   2   2       26.47       25.03      3.35 o 
  12   2   2        6.69       12.62      2.46 o 
  13   2   2       24.22       16.77      4.07 o 
   1   3   2     3430.93     3440.65     13.64 o 
   2   3   2     1030.06      983.16      3.95 o 
   3   3   2      919.36      914.66      4.44 o 
   4   3   2      426.81      463.88      4.21 o 
   5   3   2       38.05       38.21      2.12 o 
   6   3   2       71.36       71.38      3.14 o 
   7   3   2      148.50      144.05      4.93 o 
   8   3   2      105.40       92.32      3.61 o 
   9   3   2       83.80       78.89      4.11 o 
  10   3   2       37.70       36.39      5.26 o 
  11   3   2       45.30       39.44      4.98 o 
  12   3   2       18.55       17.08      5.42 o 
   0   4   2     6334.91     6416.10     27.09 o 
   1   4   2      103.64      107.46      1.85 o 
   2   4   2       13.44       14.19      1.10 o 
   3   4   2      204.90      210.92      3.43 o 
   4   4   2        0.46        4.29      1.15 o 
   5   4   2      260.71      245.83      3.55 o 
   6   4   2       12.95        9.96      0.95 o 
   7   4   2       49.39       48.73      2.60 o 
   8   4   2       27.30       26.43      1.68 o 
   9   4   2        5.54        5.52      1.76 o 
  10   4   2      199.74      204.72     11.17 o 
  11   4   2        2.32       10.84      3.45 o 
  12   4   2        9.77       12.80      3.02 o 
   1   5   2     2436.18     2403.17      9.45 o 
   2   5   2      430.43      423.85      3.77 o 
   3   5   2      493.23      529.36      3.95 o 
   4   5   2       84.13       89.69      2.26 o 
   5   5   2       97.88      119.15      4.17 o 
   6   5   2      107.98      108.08      4.05 o 
   7   5   2      109.16      103.50      3.79 o 
   8   5   2        7.92       12.99      2.58 o 
   9   5   2      108.33      114.16      5.15 o 
  10   5   2       57.48       56.92      6.53 o 
  11   5   2       17.29       12.01      3.64 o 
  12   5   2        1.00       11.25      2.62 o 
   0   6   2      714.16      720.16      7.06 o 
   1   6   2       10.06       13.73      1.45 o 
   2   6   2      260.19      289.58      3.79 o 
   3   6   2      969.18      982.56      7.42 o 
   4   6   2      228.29      239.81      4.95 o 
   5   6   2        6.86        9.66      1.45 o 
   6   6   2       16.25       12.57      1.74 o 
   7   6   2       39.59       39.07      4.03 o 
   8   6   2       11.29       17.23      3.24 o 
   9   6   2       37.69       26.95      3.87 o 
  10   6   2        5.43        9.48      2.39 o 
  11   6   2        0.17       10.10      3.64 o 
  12   6   2       16.40       18.03      3.80 o 
   1   7   2      312.64      305.89      4.55 o 
   2   7   2       45.49       54.76      2.95 o 
   3   7   2      284.00      283.38      5.19 o 
   4   7   2      118.89      133.49      4.15 o 
   5   7   2       21.32       19.31      2.21 o 
   6   7   2       22.81       22.16      2.21 o 
   7   7   2       19.51       20.22      2.75 o 
   8   7   2       29.20       32.49      3.97 o 
   9   7   2        4.91        6.53      2.44 o 
  10   7   2        6.59        9.07      2.82 o 
  11   7   2       15.46       24.78      4.37 o 
  12   7   2       52.12       43.30      5.73 o 
   0   8   2      324.61      328.47      7.88 o 
   1   8   2      152.66      153.48      4.12 o 
   2   8   2      147.91      151.91      3.84 o 
   3   8   2       14.33       16.46      1.61 o 
   4   8   2      388.33      381.55      4.41 o 
   5   8   2      107.34       91.10      4.20 o 
   6   8   2      272.12      245.35      8.46 o 
   7   8   2       53.85       46.52      4.81 o 
   8   8   2      107.13      101.84      5.75 o 
   9   8   2       58.27       66.32      5.32 o 
  10   8   2       20.24       18.90      4.86 o 
  11   8   2        4.77       13.92      4.83 o 
   1   9   2       70.38       81.56      4.01 o 
   2   9   2       20.49       23.18      2.43 o 
   3   9   2      491.71      468.82      6.22 o 
   4   9   2      140.62      129.12      5.06 o 
   5   9   2      148.85      133.44      3.88 o 
   6   9   2       52.22       47.78      4.16 o 
   7   9   2       78.43       74.52      6.40 o 
   8   9   2       17.95       18.43      4.62 o 
   9   9   2        5.21       18.80      3.55 o 
  10   9   2        6.61       20.56      3.62 o 
  11   9   2        0.45        6.44      2.55 o 
   0  10   2      113.28      105.13      6.55 o 
   1  10   2       11.95       14.31      2.51 o 
   2  10   2       70.64       69.05      5.32 o 
   3  10   2       44.40       41.17      3.35 o 
   4  10   2        3.83        5.91      1.29 o 
   5  10   2      169.31      158.57      6.27 o 
   6  10   2       55.46       61.33      8.45 o 
   7  10   2       19.29       19.87      3.64 o 
   8  10   2       20.33       22.35      3.99 o 
   9  10   2        7.12       12.21      4.15 o 
  10  10   2        6.89       16.92      5.15 o 
   1  11   2      198.93      183.57      5.78 o 
   2  11   2      150.51      155.85      7.19 o 
   3  11   2      219.02      202.68      6.87 o 
   4  11   2       42.80       39.59      4.23 o 
   5  11   2       14.81       16.04      3.47 o 
   6  11   2       35.54       30.39      4.11 o 
   7  11   2        6.56       18.03      5.94 o 
   8  11   2       37.53       39.36      7.36 o 
   9  11   2        6.34       17.12      3.77 o 
  10  11   2       15.70       23.04      4.34 o 
   0  12   2      290.31      272.64      9.65 o 
   1  12   2       52.57       53.72      4.07 o 
   2  12   2       58.88       59.87      5.02 o 
   3  12   2      124.86      114.93      6.02 o 
   4  12   2       34.48       20.09      3.05 o 
   5  12   2      235.03      226.92      9.52 o 
   6  12   2       51.33       52.62      6.00 o 
   7  12   2       11.77       18.73      4.36 o 
   8  12   2        0.84        9.80      2.41 o 
   9  12   2       20.13       22.07      5.50 o 
   1  13   2      400.35      381.50      9.07 o 
   2  13   2       45.79       59.17      4.49 o 
   3  13   2      159.19      161.83      8.74 o 
   4  13   2       29.76       29.45      3.97 o 
   5  13   2        4.25        8.90      2.80 o 
   6  13   2       14.81       20.69      5.81 o 
   7  13   2        5.18       14.30      3.52 o 
   8  13   2        5.94       16.75      5.04 o 
   0  14   2       72.38       78.39      6.89 o 
   1  14   2       30.73       30.69      3.39 o 
   2  14   2       49.47       53.30      4.40 o 
   3  14   2       18.83       24.88      4.05 o 
   4  14   2       10.72       21.23      3.73 o 
   5  14   2       11.48       17.27      3.58 o 
   6  14   2       11.11       14.85      3.40 o 
   7  14   2        7.42       15.25      3.58 o 
   1  15   2      173.67      182.56      6.31 o 
   2  15   2        2.42       10.73      2.83 o 
   3  15   2       28.11       51.94      6.75 o 
   4  15   2        1.74        5.70      2.73 o 
   5  15   2        0.93       11.36      3.13 o 
   6  15   2       20.03       25.12      4.02 o 
   0  16   2       80.84       60.56      8.70 o 
   1  16   2       28.40       29.32      3.10 o 
   2  16   2        1.14        7.07      2.11 o 
   3  16   2        0.32        8.46      2.98 o 
   4  16   2        0.19       12.25      2.92 o 
   5  16   2        1.21        6.02      2.83 o 
   1  17   2        5.72        7.21      2.51 o 
   2  17   2       18.98       14.62      3.45 o 
   3  17   2        4.92       13.91      3.02 o 
   2   0   3     2372.82     2355.33     11.11 o 
   4   0   3      289.10      284.31      6.54 o 
   6   0   3       33.57       32.02      4.42 o 
   8   0   3       72.90       73.66      4.41 o 
  10   0   3       42.71       44.36      4.41 o 
  12   0   3        6.90       14.52      4.46 o 
   0   1   3     1655.51     1626.30      7.31 o 
   1   1   3      905.98      835.82      2.98 o 
   2   1   3      523.10      507.68      3.65 o 
   3   1   3      279.40      305.51      2.47 o 
   4   1   3      247.31      236.54      2.68 o 
   5   1   3       39.94       42.28      3.03 o 
   6   1   3       50.23       55.61      4.86 o 
   7   1   3       66.01       59.26      4.30 o 
   8   1   3      138.50      139.81      5.37 o 
   9   1   3      237.10      210.58      7.18 o 
  10   1   3       83.70       86.13      4.26 o 
  11   1   3       20.75       18.32      3.28 o 
  12   1   3        1.73        6.96      2.22 o 
   1   2   3     4457.30     4591.08     14.04 o 
   2   2   3      714.48      653.38      3.45 o 
   3   2   3      384.21      364.53      4.26 o 
   4   2   3       72.84       65.78      3.13 o 
   5   2   3      123.82      106.31      2.94 o 
   6   2   3      447.46      436.37      5.89 o 
   7   2   3      172.82      181.19      5.26 o 
   8   2   3      126.95      124.58      6.54 o 
   9   2   3       96.51       92.91      4.78 o 
  10   2   3       76.31       73.43      4.97 o 
  11   2   3       32.03       26.54      3.35 o 
  12   2   3       17.51       15.42      3.21 o 
   0   3   3      997.81      961.55      5.96 o 
   1   3   3     3031.49     3087.70     11.81 o 
   2   3   3     1283.37     1229.58      7.50 o 
   3   3   3      862.78      873.96      7.46 o 
   4   3   3      492.67      529.84      4.87 o 
   5   3   3      168.68      163.92      3.89 o 
   6   3   3       32.17       36.99      2.36 o 
   7   3   3       48.38       52.70      4.50 o 
   8   3   3       71.05       68.77      3.64 o 
   9   3   3       23.75       14.42      2.13 o 
  10   3   3        9.85       13.61      3.85 o 
  11   3   3       43.07       38.88      3.77 o 
  12   3   3        7.76       18.78      3.59 o 
   1   4   3      926.59      957.63      4.95 o 
   2   4   3      476.97      492.55      5.36 o 
   3   4   3      121.65      131.55      2.79 o 
   4   4   3      857.54      925.69      6.81 o 
   5   4   3      186.46      168.03      3.36 o 
   6   4   3       71.36       73.70      3.13 o 
   7   4   3       22.77       15.08      2.33 o 
   8   4   3        5.11        5.58      1.34 o 
   9   4   3      335.73      317.28     11.04 o 
  10   4   3        1.34        6.79      2.53 o 
  11   4   3       39.01       33.53      4.08 o 
  12   4   3       21.69       31.98      9.42 o 
   0   5   3     2457.33     2556.44     15.00 o 
   1   5   3      434.79      460.41      3.86 o 
   2   5   3      316.84      297.40      4.87 o 
   3   5   3     1164.69     1261.96      8.25 o 
   4   5   3      345.78      351.03      4.31 o 
   5   5   3      114.82      109.52      3.11 o 
   6   5   3       97.01       94.94      5.18 o 
   7   5   3      155.51      146.82      4.54 o 
   8   5   3       51.87       53.04      3.60 o 
   9   5   3       55.85       75.81      9.71 o 
  10   5   3       93.85       95.34      5.90 o 
  11   5   3        4.95       15.59      3.42 o 
  12   5   3       26.87       26.10      4.35 o 
   1   6   3      556.38      580.55      5.86 o 
   2   6   3      370.77      398.30      5.06 o 
   3   6   3      807.52      750.24      6.36 o 
   4   6   3      289.75      286.81      4.27 o 
   5   6   3       25.86       24.77      1.72 o 
   6   6   3       19.13       17.29      2.58 o 
   7   6   3      280.35      275.68      8.35 o 
   8   6   3      144.98      141.14      8.63 o 
   9   6   3      227.80      230.78     11.31 o 
  10   6   3       20.13       22.26      3.38 o 
  11   6   3       11.11       12.61      2.88 o 
  12   6   3       21.98       21.30      4.73 o 
   0   7   3      169.79      159.54      5.99 o 
   1   7   3      267.59      285.70      6.27 o 
   2   7   3       74.24       93.60      3.50 o 
   3   7   3      105.38      118.32      3.44 o 
   4   7   3      162.40      167.53      3.54 o 
   5   7   3      981.07      970.21     11.57 o 
   6   7   3      132.19      118.96      4.70 o 
   7   7   3      248.43      222.38      8.12 o 
   8   7   3        6.84        6.79      2.24 o 
   9   7   3      101.63      104.34      6.19 o 
  10   7   3       10.64       13.08      3.04 o 
  11   7   3       11.65       10.31      3.06 o 
   1   8   3       10.16       17.35      2.33 o 
   2   8   3      183.60      179.71      5.75 o 
   3   8   3      310.86      303.73      4.53 o 
   4   8   3       74.80       76.33      3.86 o 
   5   8   3      138.89      146.55      4.85 o 
   6   8   3       79.88       69.13      5.87 o 
   7   8   3      129.46      124.79      5.66 o 
   8   8   3        0.75       12.46      3.10 o 
   9   8   3        8.90       16.30      3.89 o 
  10   8   3        3.24        9.40      2.60 o 
  11   8   3        2.15       10.80      2.73 o 
   0   9   3      149.62      144.58     15.99 o 
   1   9   3      106.76      110.91      4.95 o 
   2   9   3      173.03      155.97      4.99 o 
   3   9   3      164.87      174.00      7.56 o 
   4   9   3      446.72      431.80      8.10 o 
   5   9   3      497.31      491.46     15.64 o 
   6   9   3      233.41      216.70      7.93 o 
   7   9   3       45.62       40.93      5.12 o 
   8   9   3       39.37       45.18      5.27 o 
   9   9   3       53.98       69.01      9.32 o 
  10   9   3        2.40       10.96      3.24 o 
   1  10   3        1.95        6.20      2.04 o 
   2  10   3       62.98       59.04      5.30 o 
   3  10   3      189.69      167.81      8.95 o 
   4  10   3      147.51      149.96      6.75 o 
   5  10   3      255.35      214.07      7.75 o 
   6  10   3       99.95       99.88      7.49 o 
   7  10   3      103.10       85.32      6.49 o 
   8  10   3        1.47        7.58      2.59 o 
   9  10   3       84.08       84.66      8.17 o 
  10  10   3        9.68        9.42      3.08 o 
   0  11   3        3.08        5.18      2.08 o 
   1  11   3      101.75      104.92      5.43 o 
   2  11   3       81.86       80.74      6.60 o 
   3  11   3       14.98       13.09      2.23 o 
   4  11   3       18.19       12.35      2.75 o 
   5  11   3       88.78       72.61      5.22 o 
   6  11   3       12.01       10.87      3.00 o 
   7  11   3        9.19       10.99      4.98 o 
   8  11   3       22.07       19.97      5.20 o 
   9  11   3       11.91       21.66      4.79 o 
   1  12   3      100.76       90.00      5.72 o 
   2  12   3       66.29       67.86      6.17 o 
   3  12   3       22.93       23.71      3.11 o 
   4  12   3        7.84       10.60      3.30 o 
   5  12   3       19.74       18.79      3.61 o 
   6  12   3       70.63       66.64      8.59 o 
   7  12   3        8.61       10.43      2.72 o 
   8  12   3       16.83       15.53      3.60 o 
   9  12   3       11.53       17.44      3.22 o 
   0  13   3      612.86      582.41     25.59 o 
   1  13   3       14.24        8.55      2.36 o 
   2  13   3       12.07       13.33      3.42 o 
   3  13   3       38.45       35.72      4.16 o 
   4  13   3       11.88       19.14      3.67 o 
   5  13   3        4.54       15.09      3.19 o 
   6  13   3       18.15       18.69      4.56 o 
   7  13   3       30.88       17.40      5.01 o 
   8  13   3        4.04        9.91      3.22 o 
   1  14   3      172.62      130.53      9.20 o 
   2  14   3       38.03       39.82      4.71 o 
   3  14   3        4.23       14.85      3.38 o 
   4  14   3        8.85       16.09      6.54 o 
   5  14   3        1.23       13.29      3.05 o 
   6  14   3       22.45       20.86      5.45 o 
   7  14   3        0.40       11.88      2.50 o 
   0  15   3       18.27       23.51      4.23 o 
   1  15   3       55.84       53.17      3.90 o 
   2  15   3        3.78        7.85      2.31 o 
   3  15   3       18.16       33.56      3.57 o 
   4  15   3        2.46       10.29      3.06 o 
   5  15   3        0.60       11.63      3.07 o 
   6  15   3       10.67       13.17      3.32 o 
   1  16   3       45.79       35.67      4.16 o 
   2  16   3       11.68       11.74      2.56 o 
   3  16   3        4.93       11.48      3.08 o 
   4  16   3        5.35       13.30      3.88 o 
   0  17   3        4.80        8.15      2.63 o 
   1  17   3        3.31       12.23      2.60 o 
   0   0   4      643.58      652.00      7.86 o 
   2   0   4      113.58      125.31      4.08 o 
   4   0   4      231.07      215.58      6.33 o 
   6   0   4        4.86        6.50      1.72 o 
   8   0   4      348.15      299.30     12.77 o 
  10   0   4      193.88      187.28      8.87 o 
  12   0   4       10.75        9.42      5.99 o 
   1   1   4     1396.27     1534.80      7.27 o 
   2   1   4      212.30      202.69      3.55 o 
   3   1   4       90.86       83.61      2.84 o 
   4   1   4       53.26       60.15      2.45 o 
   5   1   4       77.78       85.61      3.87 o 
   6   1   4       87.29       90.61      4.15 o 
   7   1   4      147.00      134.94      4.01 o 
   8   1   4      125.01      128.13      5.04 o 
   9   1   4      226.30      241.61      6.27 o 
  10   1   4       20.91       18.21      2.56 o 
  11   1   4       50.95       64.89      5.69 o 
  12   1   4        1.71       12.56      3.29 o 
   0   2   4     1738.70     1983.39     17.52 o 
   1   2   4      909.56      967.02      4.98 o 
   2   2   4      975.42     1050.72      5.18 o 
   3   2   4      814.84      889.01      6.15 o 
   4   2   4     1204.43     1147.16      9.01 o 
   5   2   4      201.72      207.93      4.13 o 
   6   2   4      156.77      138.15      4.73 o 
   7   2   4       28.33       24.65      5.18 o 
   8   2   4       31.68       29.79      6.89 o 
   9   2   4      126.15      145.14      7.63 o 
  10   2   4       49.32       52.01      4.47 o 
  11   2   4       12.84       20.58      3.10 o 
  12   2   4        2.59       12.98      4.12 o 
   1   3   4     1135.93     1234.67      6.43 o 
   2   3   4       73.94       75.87      2.68 o 
   3   3   4      275.14      322.70      4.37 o 
   4   3   4      348.52      364.24      5.08 o 
   5   3   4      102.41      103.16      4.38 o 
   6   3   4      128.81      107.59      4.43 o 
   7   3   4        5.27        6.91      1.91 o 
   8   3   4       60.50       68.60      3.88 o 
   9   3   4      256.07      246.97     10.19 o 
  10   3   4       12.99       15.80      2.86 o 
  11   3   4       13.71       15.27      3.14 o 
  12   3   4       18.08        9.57      5.48 o 
   0   4   4      873.56      956.38      8.28 o 
   1   4   4     1679.25     1834.62     10.51 o 
   2   4   4       91.73       86.42      2.84 o 
   3   4   4      559.85      552.06      7.28 o 
   4   4   4      341.94      332.14      5.51 o 
   5   4   4       72.74       73.89      3.83 o 
   6   4   4       63.02       55.94      3.03 o 
   7   4   4      184.40      184.64      5.69 o 
   8   4   4        8.13       14.40      2.50 o 
   9   4   4        9.75       10.48      2.42 o 
  10   4   4       27.26       27.34      4.38 o 
  11   4   4       37.33       34.81      5.01 o 
  12   4   4        7.12       13.04      4.27 o 
   1   5   4      751.27      838.49      7.45 o 
   2   5   4      332.26      336.72      3.99 o 
   3   5   4      577.07      623.28      6.42 o 
   4   5   4       36.36       46.64      2.80 o 
   5   5   4      127.53      124.95      4.24 o 
   6   5   4       82.05       78.75      4.53 o 
   7   5   4      438.46      390.83      6.26 o 
   8   5   4      165.20      160.76      7.71 o 
   9   5   4       21.52       23.01      4.21 o 
  10   5   4       13.19       17.15      5.31 o 
  11   5   4       20.49       22.91      6.14 o 
   0   6   4     3303.53     3420.03     32.11 o 
   1   6   4      383.34      384.68      8.53 o 
   2   6   4       88.64       88.82      3.13 o 
   3   6   4      734.73      712.35      7.46 o 
   4   6   4      201.62      187.87      3.88 o 
   5   6   4      735.03      669.33      9.09 o 
   6   6   4       98.31       93.74      4.45 o 
   7   6   4       50.20       52.34      3.89 o 
   8   6   4       50.83       38.76      4.30 o 
   9   6   4        9.55       10.98      2.14 o 
  10   6   4        9.28       11.85      2.95 o 
  11   6   4        9.33       21.62      4.93 o 
   1   7   4      188.98      194.17      5.41 o 
   2   7   4       61.30       80.59      3.90 o 
   3   7   4     1362.00     1386.09     13.31 o 
   4   7   4       28.77       31.04      3.42 o 
   5   7   4       26.75       22.67      2.10 o 
   6   7   4       17.87       18.37      2.84 o 
   7   7   4      144.21      134.52      6.74 o 
   8   7   4        9.06        9.13      3.21 o 
   9   7   4        6.98       16.00      3.01 o 
  10   7   4        3.58       12.31      3.69 o 
  11   7   4        4.39        9.19      4.07 o 
   0   8   4      615.60      545.28     18.46 o 
   1   8   4      156.34      182.35      5.89 o 
   2   8   4        4.81       12.09      2.37 o 
   3   8   4      107.25      101.48      5.56 o 
   4   8   4      226.48      203.81      4.10 o 
   5   8   4      746.77      729.73     10.14 o 
   6   8   4       59.83       49.41      5.47 o 
   7   8   4       51.58       63.37      6.71 o 
   8   8   4        4.72       12.80      3.35 o 
   9   8   4       12.98       11.44      2.67 o 
  10   8   4       25.64       18.13      3.36 o 
  11   8   4       32.06       32.94      7.20 o 
   1   9   4      561.14      562.10     11.22 o 
   2   9   4      262.52      250.02      8.70 o 
   3   9   4      129.78      114.65      5.10 o 
   4   9   4      395.38      368.36      6.80 o 
   5   9   4       49.95       30.35      5.77 o 
   6   9   4      223.14      236.09     11.77 o 
   7   9   4      314.88      301.59     14.69 o 
   8   9   4       18.82       14.52      3.05 o 
   9   9   4       13.17       28.48      4.26 o 
  10   9   4       30.93       33.96      5.30 o 
   0  10   4      131.25      135.11     11.39 o 
   1  10   4      122.36      113.27      7.72 o 
   2  10   4       91.86       97.18      7.81 o 
   3  10   4      204.37      193.55      6.89 o 
   4  10   4      251.63      252.20      6.41 o 
   5  10   4       87.39       72.00      5.05 o 
   6  10   4       20.69       10.46      3.10 o 
   7  10   4       13.43       17.45      3.39 o 
   8  10   4       35.16       24.09      5.13 o 
   9  10   4       20.93       19.44      3.61 o 
  10  10   4       25.85       20.31      4.65 o 
   1  11   4      248.22      226.91      6.56 o 
   2  11   4       68.41       71.28      5.39 o 
   3  11   4       30.07       32.98      3.68 o 
   4  11   4       58.21       47.71      3.80 o 
   5  11   4       13.99       12.74      2.60 o 
   6  11   4        9.05       17.12      3.46 o 
   7  11   4       13.25       17.48      3.35 o 
   8  11   4       21.40       19.32      3.45 o 
   9  11   4       42.04       36.75      5.83 o 
   0  12   4      431.44      403.18     16.17 o 
   1  12   4      124.37      130.32      7.44 o 
   2  12   4       43.05       42.62      4.94 o 
   3  12   4       48.23       41.51      4.11 o 
   4  12   4        8.64        8.36      2.29 o 
   5  12   4        1.88       10.38      2.53 o 
   6  12   4        1.16        8.78      4.96 o 
   7  12   4       49.05       40.60      6.76 o 
   8  12   4        9.27       10.63      3.13 o 
   1  13   4       30.89       35.62      3.29 o 
   2  13   4       70.15       59.92      8.37 o 
   3  13   4       66.72       78.06      6.63 o 
   4  13   4       13.59       10.90      2.42 o 
   5  13   4        8.13       11.19      3.25 o 
   6  13   4       62.91       83.13      9.95 o 
   7  13   4        6.32       12.47      3.24 o 
   0  14   4       60.09       52.36      7.24 o 
   1  14   4        0.72       11.84      3.40 o 
   2  14   4       83.46       79.47      7.31 o 
   3  14   4        4.51        6.83      2.26 o 
   4  14   4       32.38       29.48      4.30 o 
   5  14   4        1.01        7.61      2.47 o 
   6  14   4        4.92       10.11      3.59 o 
   1  15   4       10.90       11.39      2.26 o 
   2  15   4        1.82        7.46      2.03 o 
   3  15   4        8.55       13.08      2.73 o 
   4  15   4        3.47        8.43      2.94 o 
   5  15   4        2.34        8.14      3.36 o 
   0  16   4       37.83       27.73      7.90 o 
   1  16   4        4.44        9.51      2.85 o 
   2  16   4        5.08       11.99      2.96 o 
   3  16   4        3.82       11.25      2.72 o 
   2   0   5      222.58      233.47      5.75 o 
   4   0   5      567.50      642.62     11.91 o 
   6   0   5       88.53       81.82      4.08 o 
   8   0   5       27.69       33.27      3.74 o 
  10   0   5       88.46       80.19      9.35 o 
  12   0   5       15.15        6.47      6.43 o 
   0   1   5      246.83      266.99      4.09 o 
   1   1   5      322.25      312.21      3.07 o 
   2   1   5        7.19        5.54      1.37 o 
   3   1   5      219.43      208.14     10.08 o 
   4   1   5       45.74       48.65      2.18 o 
   5   1   5      282.68      283.83      3.74 o 
   6   1   5       39.81       39.26      2.70 o 
   7   1   5       40.33       44.91      3.48 o 
   8   1   5       32.96       33.33      3.10 o 
   9   1   5       15.58       15.17      3.41 o 
  10   1   5       18.23       20.17      3.94 o 
  11   1   5        6.48       11.13      2.73 o 
  12   1   5       15.67       18.03      4.31 o 
   1   2   5      678.03      665.25      6.24 o 
   2   2   5      504.79      551.64      6.28 o 
   3   2   5        3.49        6.03      1.20 o 
   4   2   5       59.58       44.91      3.12 o 
   5   2   5      132.05      122.71      3.44 o 
   6   2   5       60.27       55.88      3.52 o 
   7   2   5      194.58      202.42      5.69 o 
   8   2   5      101.11       95.48      4.85 o 
   9   2   5       37.57       58.91      7.59 o 
  10   2   5        9.86       16.47      3.43 o 
  11   2   5       10.58       17.68      3.41 o 
  12   2   5       17.16       18.96      4.25 o 
   0   3   5     1432.43     1534.97     17.57 o 
   1   3   5      641.17      675.58      5.79 o 
   2   3   5      347.30      366.33      3.92 o 
   3   3   5       32.81       38.08      1.97 o 
   4   3   5      138.66      125.35      4.03 o 
   5   3   5      206.93      206.05      4.60 o 
   6   3   5      163.30      150.78      4.29 o 
   7   3   5      292.02      270.32      7.70 o 
   8   3   5       52.74       47.74      3.81 o 
   9   3   5      135.44      139.87      7.04 o 
  10   3   5       65.60       79.35      6.71 o 
  11   3   5        9.64       10.24      2.54 o 
   1   4   5      458.39      419.15      6.56 o 
   2   4   5      398.37      413.86      7.72 o 
   3   4   5      190.42      189.72      5.50 o 
   4   4   5      164.96      156.42      4.01 o 
   5   4   5        5.33        8.81      2.01 o 
   6   4   5       22.23       23.64      4.64 o 
   7   4   5       62.92       67.38      4.22 o 
   8   4   5       71.93       82.92      5.26 o 
   9   4   5       49.20       46.15      8.17 o 
  10   4   5        7.62       11.99      3.14 o 
  11   4   5        4.60        7.93      5.21 o 
   0   5   5       49.87       59.79      4.74 o 
   1   5   5       95.21      108.48      3.72 o 
   2   5   5      220.51      228.06      5.84 o 
   3   5   5       14.80       11.89      1.78 o 
   4   5   5       62.51       71.93      3.28 o 
   5   5   5       94.86       83.23      4.67 o 
   6   5   5      242.90      217.93      6.97 o 
   7   5   5       26.38       34.07      5.19 o 
   8   5   5      192.15      185.33      6.29 o 
   9   5   5        1.63        7.14      2.67 o 
  10   5   5       24.48       18.32      3.44 o 
  11   5   5        3.94       16.21      4.12 o 
   1   6   5      420.49      404.91      5.46 o 
   2   6   5        5.24        9.70      2.09 o 
   3   6   5      206.39      189.03      5.56 o 
   4   6   5      429.09      459.39     11.42 o 
   5   6   5       56.30       49.20      3.68 o 
   6   6   5      599.89      610.53      6.90 o 
   7   6   5       44.45       24.68      4.11 o 
   8   6   5       29.63       25.30      3.68 o 
   9   6   5       42.38       44.22      6.10 o 
  10   6   5        8.02        5.63      2.60 o 
  11   6   5       16.34       10.55      3.66 o 
   0   7   5       32.96       27.64      5.66 o 
   1   7   5      192.88      193.71      5.01 o 
   2   7   5      108.17      109.30      5.01 o 
   3   7   5      316.57      311.71      9.51 o 
   4   7   5      161.04      166.35      5.74 o 
   5   7   5      329.87      344.91      9.30 o 
   6   7   5       76.70       70.86      5.72 o 
   7   7   5       15.93       16.25      3.68 o 
   8   7   5        8.83       11.36      2.76 o 
   9   7   5        1.30        5.87      2.54 o 
  10   7   5       15.35       31.88      9.63 o 
   1   8   5      127.86      123.25      4.98 o 
   2   8   5      224.71      218.80      6.85 o 
   3   8   5      328.28      302.20      8.50 o 
   4   8   5      383.58      379.01      7.74 o 
   5   8   5       13.22       12.95      2.06 o 
   6   8   5      186.45      175.22      9.38 o 
   7   8   5       98.26       80.01      6.94 o 
   8   8   5       16.58       12.73      2.75 o 
   9   8   5        0.42        8.79      4.00 o 
  10   8   5       15.34       16.88      4.67 o 
   0   9   5       92.03      103.19      7.77 o 
   1   9   5       76.21       75.65      4.22 o 
   2   9   5       56.93       52.68      5.63 o 
   3   9   5       31.41       27.99      3.22 o 
   4   9   5      116.02      121.28      5.15 o 
   5   9   5        9.87       11.18      2.25 o 
   6   9   5       44.56       41.50      4.95 o 
   7   9   5       37.81       30.46      3.36 o 
   8   9   5       56.51       47.05      6.46 o 
   9   9   5        7.75       13.69      4.26 o 
  10   9   5        7.33        8.36      3.10 o 
   1  10   5       29.76       29.56      3.58 o 
   2  10   5       18.17       18.78      2.58 o 
   3  10   5      156.77      147.70      9.71 o 
   4  10   5       46.40       46.17      3.66 o 
   5  10   5       84.51       67.73      5.29 o 
   6  10   5       31.51       27.11      4.35 o 
   7  10   5       12.43       15.61      4.17 o 
   8  10   5        2.16        7.99      3.46 o 
   9  10   5       28.92       27.78      5.50 o 
   0  11   5      102.02      110.66     11.13 o 
   1  11   5       68.61       68.29      4.69 o 
   2  11   5       34.94       39.20      3.20 o 
   3  11   5       61.09       55.46      5.07 o 
   4  11   5        5.95        8.19      2.05 o 
   5  11   5       24.90       19.41      3.39 o 
   6  11   5       16.92       24.24      3.89 o 
   7  11   5       39.98       45.18      6.50 o 
   8  11   5       12.30       14.14      4.45 o 
   1  12   5       85.67       78.11      5.33 o 
   2  12   5       37.27       33.09      3.62 o 
   3  12   5       18.20       18.17      2.66 o 
   4  12   5       19.66       17.77      2.88 o 
   5  12   5       15.53       10.65      3.12 o 
   6  12   5        6.33        9.69      3.78 o 
   7  12   5        2.77        8.61      2.55 o 
   8  12   5       44.53       37.76      5.54 o 
   0  13   5       36.15       13.89      3.70 o 
   1  13   5       34.72       37.42      3.56 o 
   2  13   5        9.86       12.59      2.40 o 
   3  13   5        7.01        7.37      2.16 o 
   4  13   5        9.76       10.31      2.72 o 
   5  13   5       28.72       23.56      4.57 o 
   6  13   5       24.11       21.80      4.32 o 
   7  13   5        8.14       13.09      2.64 o 
   1  14   5       15.86       20.81      5.68 o 
   2  14   5        2.57        8.11      2.48 o 
   3  14   5       13.39       14.99      3.01 o 
   4  14   5       10.75       12.46      3.03 o 
   5  14   5        2.77        8.66      5.32 o 
   6  14   5        6.77       12.08      5.85 o 
   0  15   5       50.40       26.19      7.38 o 
   1  15   5        1.05        7.51      2.07 o 
   2  15   5       17.55       17.67      3.18 o 
   3  15   5        9.52       13.68      3.61 o 
   4  15   5        3.60        8.91      3.49 o 
   1  16   5        1.42        8.28      2.50 o 
   0   0   6      304.69      278.02      8.07 o 
   2   0   6       67.32       97.44     11.62 o 
   4   0   6      335.44      322.22     11.49 o 
   6   0   6       14.50        8.09      3.84 o 
   8   0   6        5.29        8.90      3.28 o 
  10   0   6       15.18       16.51      7.68 o 
   1   1   6      384.90      430.19      5.89 o 
   2   1   6       49.69       46.64      3.92 o 
   3   1   6      524.74      516.19      7.96 o 
   4   1   6        5.83        6.12      2.40 o 
   5   1   6       26.07       24.63      3.89 o 
   6   1   6       69.86       65.72      2.95 o 
   7   1   6      107.82      101.47      4.66 o 
   8   1   6        2.42        7.64      2.49 o 
   9   1   6       71.24       69.23      6.69 o 
  10   1   6        4.18        8.65      2.57 o 
  11   1   6       10.19       18.12      3.52 o 
   0   2   6      217.57      224.38      6.65 o 
   1   2   6      137.35      125.74      3.70 o 
   2   2   6      114.06      127.89      4.06 o 
   3   2   6      252.71      248.92      3.22 o 
   4   2   6       37.23       33.48      5.18 o 
   5   2   6       23.15       19.11      2.35 o 
   6   2   6        3.21        2.58      1.87 o 
   7   2   6        4.61       10.93      2.89 o 
   8   2   6      109.66      100.00      9.58 o 
   9   2   6       45.61       36.79      4.92 o 
  10   2   6      109.93      110.27      7.76 o 
  11   2   6        9.96       12.80      3.79 o 
   1   3   6      227.61      238.14      3.38 o 
   2   3   6      226.81      233.08      3.02 o 
   3   3   6      106.09      114.38      3.20 o 
   4   3   6       51.88       57.42      4.54 o 
   5   3   6      309.32      315.07      5.96 o 
   6   3   6      181.06      160.47      5.56 o 
   7   3   6        1.27        8.54      2.19 o 
   8   3   6       43.76       38.35      4.84 o 
   9   3   6       13.14       20.39      5.86 o 
  10   3   6       12.30       20.36      4.03 o 
  11   3   6        0.03       10.81      4.49 o 
   0   4   6      399.33      401.48      6.35 o 
   1   4   6        7.89        6.98      1.28 o 
   2   4   6       69.35       75.05      4.20 o 
   3   4   6       14.73       14.72      1.64 o 
   4   4   6       46.66       51.81      3.16 o 
   5   4   6      110.58      101.85      3.34 o 
   6   4   6       14.65       13.42      2.27 o 
   7   4   6        2.67        6.93      2.64 o 
   8   4   6       50.34       42.15      4.12 o 
   9   4   6        2.41        5.77      2.69 o 
  10   4   6       45.14       31.15      5.66 o 
  11   4   6        2.53        6.92      3.34 o 
   1   5   6      112.14      116.07      4.70 o 
   2   5   6      108.08      102.31      4.51 o 
   3   5   6        4.11        4.42      1.47 o 
   4   5   6       43.38       38.73      2.66 o 
   5   5   6       99.47       93.30      5.89 o 
   6   5   6      122.43      118.74      7.79 o 
   7   5   6       11.86       18.17      2.74 o 
   8   5   6       31.66       32.48      4.77 o 
   9   5   6        3.27        8.99      2.91 o 
  10   5   6        6.33        5.75      2.40 o 
   0   6   6      181.74      199.72      8.88 o 
   1   6   6      109.74      111.23      4.07 o 
   2   6   6      176.21      175.63      5.33 o 
   3   6   6       75.35       71.34      3.50 o 
   4   6   6       87.73       79.75      3.75 o 
   5   6   6      219.31      206.22     11.60 o 
   6   6   6      232.89      222.45      8.24 o 
   7   6   6       67.36       59.07      5.19 o 
   8   6   6       73.50       69.13      6.25 o 
   9   6   6        1.78        9.53      2.66 o 
  10   6   6        7.03        5.15      5.02 o 
   1   7   6      184.12      178.98      8.58 o 
   2   7   6       40.63       39.21      3.21 o 
   3   7   6        0.28        4.91      1.46 o 
   4   7   6      250.60      227.22      7.42 o 
   5   7   6       38.27       35.86      5.10 o 
   6   7   6      104.18       93.70      8.69 o 
   7   7   6       77.13       61.98      6.45 o 
   8   7   6       44.66       30.83      4.39 o 
   9   7   6       38.46       35.83      9.00 o 
  10   7   6        3.29       10.34      3.50 o 
   0   8   6      235.16      240.29     11.00 o 
   1   8   6      132.53      121.46      7.03 o 
   2   8   6       67.54       64.31      4.58 o 
   3   8   6       37.00       39.34      3.27 o 
   4   8   6       19.34       22.12      2.91 o 
   5   8   6       43.20       37.95      3.58 o 
   6   8   6       10.21       13.63      1.98 o 
   7   8   6       16.72       16.06      3.59 o 
   8   8   6        7.05       13.60      4.93 o 
   9   8   6       18.44       11.34      3.92 o 
   1   9   6       87.40       62.66      4.35 o 
   2   9   6       55.26       56.07      6.59 o 
   3   9   6       78.71       75.87      8.98 o 
   4   9   6       68.11       55.38      4.75 o 
   5   9   6        0.20        7.09      1.60 o 
   6   9   6       21.92       26.22      3.44 o 
   7   9   6       36.32       30.19      5.36 o 
   8   9   6        6.11        8.46      3.19 o 
   9   9   6        0.05        8.79     10.17 o 
   0  10   6      119.57      101.46      8.35 o 
   1  10   6        2.45        9.60      1.85 o 
   2  10   6       37.83       34.11      4.00 o 
   3  10   6       80.42       77.40      5.58 o 
   4  10   6        9.23       14.04      2.49 o 
   5  10   6       90.79       77.98      5.81 o 
   6  10   6        2.45        8.56      2.86 o 
   7  10   6       11.18       13.62      3.20 o 
   8  10   6       13.25        9.84      3.06 o 
   1  11   6       32.58       39.77      5.65 o 
   2  11   6        9.86       14.57      1.98 o 
   3  11   6       61.66       72.36      5.40 o 
   4  11   6       15.22       18.97      2.78 o 
   5  11   6        3.96        5.01      1.61 o 
   6  11   6       10.39       20.48      5.26 o 
   7  11   6       11.64       14.09      4.38 o 
   8  11   6       16.95       14.08      4.74 o 
   0  12   6        2.04        5.79      2.30 o 
   1  12   6        9.42       11.05      2.18 o 
   2  12   6       51.08       34.38      4.42 o 
   3  12   6        1.41       10.03      2.54 o 
   4  12   6       13.48       15.09      3.02 o 
   5  12   6       99.11      104.25     11.17 o 
   6  12   6        7.56        7.15      3.29 o 
   7  12   6       11.75       17.47      4.16 o 
   1  13   6       14.42       21.01      2.74 o 
   2  13   6       10.41        9.57      2.27 o 
   3  13   6       64.06       67.78      6.44 o 
   4  13   6       31.04       30.74      4.68 o 
   5  13   6        4.55       13.88      4.94 o 
   6  13   6       32.05       31.58      6.09 o 
   0  14   6        8.19        6.28      3.01 o 
   1  14   6        7.46        9.66      2.42 o 
   2  14   6       13.28       12.00      2.46 o 
   3  14   6       11.75       14.94      3.02 o 
   4  14   6       37.26       33.17      8.58 o 
   1  15   6        6.28       11.45      2.84 o 
   2  15   6        4.95        9.89      2.44 o 
   2   0   7      657.25      678.07     15.88 o 
   4   0   7      118.32      117.02     20.85 o 
   6   0   7      247.78      219.94     12.15 o 
   8   0   7      196.64      190.86     12.70 o 
  10   0   7       16.62       24.26     10.03 o 
   0   1   7      670.66      722.23     10.47 o 
   1   1   7      147.45      136.61      5.97 o 
   2   1   7       23.03       24.03      4.27 o 
   3   1   7       36.59       41.36      3.67 o 
   4   1   7      162.67      146.14      6.17 o 
   5   1   7       21.70       23.73      4.12 o 
   6   1   7       53.19       70.01      7.71 o 
   7   1   7       64.39       74.98      6.35 o 
   8   1   7        3.67        7.29      3.55 o 
   9   1   7        5.83        5.93      2.60 o 
  10   1   7       41.35       31.64      4.97 o 
   1   2   7      226.69      226.08      6.51 o 
   2   2   7      190.46      204.90      7.55 o 
   3   2   7        6.08        5.37      2.68 o 
   4   2   7      123.84      128.16      7.31 o 
   5   2   7       30.71       33.29      3.85 o 
   6   2   7       18.83       16.88      3.03 o 
   7   2   7       11.87       21.86      4.09 o 
   8   2   7       25.73       19.31      3.92 o 
   9   2   7       45.18       49.14      9.31 o 
  10   2   7       22.89       23.87      4.92 o 
   0   3   7      379.46      352.74     16.30 o 
   1   3   7       41.25       44.79      4.24 o 
   2   3   7      104.87      108.69      3.94 o 
   3   3   7      109.77      106.62      5.37 o 
   4   3   7       28.24       20.77      2.52 o 
   5   3   7      254.79      242.31      9.73 o 
   6   3   7      202.90      195.61      8.22 o 
   7   3   7       59.79       51.00      6.59 o 
   8   3   7       38.21       32.78      3.92 o 
   9   3   7       30.49       26.90      4.38 o 
  10   3   7       41.19       51.88      6.50 o 
   1   4   7       77.92       75.17      3.50 o 
   2   4   7      275.61      265.27      4.70 o 
   3   4   7       19.70       16.74      2.30 o 
   4   4   7      151.63      139.62      9.21 o 
   5   4   7      113.79      108.55      6.39 o 
   6   4   7      194.90      181.70      6.92 o 
   7   4   7       73.62       50.79      7.65 o 
   8   4   7       39.38       32.40      5.47 o 
   9   4   7        0.45        8.48      3.65 o 
  10   4   7       19.45       22.54      5.04 o 
   0   5   7      261.41      258.45     10.17 o 
   1   5   7       47.14       38.87      4.04 o 
   2   5   7      159.22      155.26      5.32 o 
   3   5   7      127.36      127.48      4.19 o 
   4   5   7       33.18       31.95      5.19 o 
   5   5   7      537.02      556.32      8.19 o 
   6   5   7       68.71       59.53      8.72 o 
   7   5   7      106.69      118.95     14.01 o 
   8   5   7       14.10       12.24      2.93 o 
   9   5   7       20.92       24.33      5.52 o 
  10   5   7        4.69       13.15      3.28 o 
   1   6   7      108.55      117.60      5.36 o 
   2   6   7       85.95       90.78      4.26 o 
   3   6   7       74.64       77.28      4.55 o 
   4   6   7      184.66      174.40      5.58 o 
   5   6   7       41.79       36.18      5.24 o 
   6   6   7      100.96       98.48      7.97 o 
   7   6   7        1.36        5.57      2.67 o 
   8   6   7       44.10       46.76      6.39 o 
   9   6   7        1.95        6.11      2.48 o 
   0   7   7       16.81       20.89      3.51 o 
   1   7   7       47.65       43.12      3.49 o 
   2   7   7       42.78       40.42      4.34 o 
   3   7   7       13.42       16.59      2.30 o 
   4   7   7       75.71       86.92      5.71 o 
   5   7   7       39.26       36.81      4.73 o 
   6   7   7        4.02        7.91      1.85 o 
   7   7   7       35.98       32.43      4.77 o 
   8   7   7       34.38       28.98      5.02 o 
   9   7   7       11.14       15.55      4.49 o 
   1   8   7        5.85       16.96      2.83 o 
   2   8   7       27.13       23.94      3.06 o 
   3   8   7       43.08       37.87      4.04 o 
   4   8   7        5.26       12.31      2.23 o 
   5   8   7        7.18       12.71      4.90 o 
   6   8   7       15.11       13.26      3.72 o 
   7   8   7       10.94       18.78      4.24 o 
   8   8   7       28.04       20.36      4.15 o 
   9   8   7       21.39       21.14      4.48 o 
   0   9   7       90.60      105.42      9.33 o 
   1   9   7       51.65       43.99      4.30 o 
   2   9   7       44.20       34.43      3.31 o 
   3   9   7       11.75       13.47      2.36 o 
   4   9   7       52.66       55.53      4.77 o 
   5   9   7       30.80       29.38      3.29 o 
   6   9   7       27.19       27.62      3.81 o 
   7   9   7        7.31       10.41      3.86 o 
   8   9   7        3.45       12.83      3.52 o 
   1  10   7       29.07       35.15      4.03 o 
   2  10   7        7.63        8.32      2.09 o 
   3  10   7        3.75        6.63      2.09 o 
   4  10   7       20.13       17.52      3.29 o 
   5  10   7       10.23       16.07      3.17 o 
   6  10   7        4.54        6.40      2.28 o 
   7  10   7        3.23        9.67      4.14 o 
   0  11   7       12.88       19.54      3.44 o 
   1  11   7        2.35        6.32      2.10 o 
   2  11   7       28.42       37.74      4.37 o 
   3  11   7       37.86       38.61      3.75 o 
   4  11   7       13.44       13.74      3.08 o 
   5  11   7       41.86       40.31      5.29 o 
   6  11   7        8.39        9.04      2.28 o 
   7  11   7       24.16       29.35      6.87 o 
   1  12   7        0.03        7.68      2.40 o 
   2  12   7       16.65       21.05      3.22 o 
   3  12   7        4.91        8.33      2.77 o 
   4  12   7       32.59       26.37      4.12 o 
   5  12   7        3.70       10.36      2.65 o 
   6  12   7       14.87       14.94      3.33 o 
   0  13   7        3.53        4.36      3.22 o 
   1  13   7        6.32       10.77      2.85 o 
   2  13   7       36.68       26.67      4.07 o 
   3  13   7        0.91        7.88      2.49 o 
   4  13   7       16.03       18.06      3.61 o 
   1  14   7        7.17        8.33      2.22 o 
   2  14   7       22.91       19.04      3.88 o 
   0   0   8      857.25      807.27     10.60 o 
   2   0   8      367.65      350.26     15.06 o 
   4   0   8       82.95       79.91      9.01 o 
   6   0   8      180.25      173.78     10.79 o 
   8   0   8      173.17      197.34     19.03 o 
   1   1   8       87.03       76.64      3.56 o 
   2   1   8      471.80      486.26     12.14 o 
   3   1   8       29.79       31.36      4.15 o 
   4   1   8       89.15       88.21      8.50 o 
   5   1   8       67.23       68.91      6.02 o 
   6   1   8      127.61      121.29      7.11 o 
   7   1   8       67.65       67.85      6.29 o 
   8   1   8       83.01       95.78     13.50 o 
   9   1   8       22.23       20.14      3.40 o 
   0   2   8      416.15      406.89      9.72 o 
   1   2   8       76.97       77.74     10.60 o 
   2   2   8       28.37       12.84      2.48 o 
   3   2   8      219.47      225.15      8.79 o 
   4   2   8      182.51      170.28      6.56 o 
   5   2   8       60.03       63.06      5.01 o 
   6   2   8       61.40       78.61      5.58 o 
   7   2   8      122.51      103.16      8.93 o 
   8   2   8       18.12       21.99      3.57 o 
   9   2   8       52.98       58.01      7.67 o 
   1   3   8       82.29       73.59      7.82 o 
   2   3   8      353.05      338.31      6.68 o 
   3   3   8       19.92       19.35      3.27 o 
   4   3   8      142.51      140.32      6.79 o 
   5   3   8       22.89       27.09      3.80 o 
   6   3   8       45.68       41.67      3.96 o 
   7   3   8        8.24       12.24      2.54 o 
   8   3   8       21.84       27.86      5.31 o 
   9   3   8       21.26       36.93      5.42 o 
   0   4   8      210.52      198.73      7.47 o 
   1   4   8       15.56       11.67      1.99 o 
   2   4   8       53.37       64.23      4.64 o 
   3   4   8       87.60       81.12      5.77 o 
   4   4   8      216.73      217.80      8.85 o 
   5   4   8        5.26        6.68      2.49 o 
   6   4   8       14.41       16.41      2.93 o 
   7   4   8        4.78        7.79      2.49 o 
   8   4   8        4.85        9.25      2.34 o 
   9   4   8        8.82       20.87      4.06 o 
   1   5   8       23.83       25.92      2.75 o 
   2   5   8       26.87       21.93      3.32 o 
   3   5   8       86.40       80.72      5.98 o 
   4   5   8      287.02      293.05     10.16 o 
   5   5   8       16.01       18.25      3.61 o 
   6   5   8      103.36      114.58     11.13 o 
   7   5   8        5.91       10.80      2.90 o 
   8   5   8        9.09       11.33      3.12 o 
   9   5   8        0.57       10.15      4.26 o 
   0   6   8      197.18      197.49      9.54 o 
   1   6   8       31.34       31.97      3.18 o 
   2   6   8       63.54       66.84      4.75 o 
   3   6   8       45.38       40.29      3.85 o 
   4   6   8       37.09       32.70      4.27 o 
   5   6   8       71.52       79.36     10.49 o 
   6   6   8       21.59       22.97      3.18 o 
   7   6   8       15.60       17.04      4.33 o 
   8   6   8       27.97       17.43      4.26 o 
   1   7   8       35.98       32.37      4.28 o 
   2   7   8      107.87      106.09      5.75 o 
   3   7   8       33.25       52.01      5.69 o 
   4   7   8       36.24       32.83      3.34 o 
   5   7   8       17.34       20.33      3.24 o 
   6   7   8       50.79       34.66      4.98 o 
   7   7   8       55.46       44.69      6.20 o 
   8   7   8        4.32        8.35      2.74 o 
   0   8   8       49.57       43.53      6.15 o 
   1   8   8       12.12       19.97      3.51 o 
   2   8   8       32.81       26.42      3.47 o 
   3   8   8       48.97       44.79      4.76 o 
   4   8   8       11.34       20.09      3.42 o 
   5   8   8       46.76       53.51      8.02 o 
   6   8   8        9.41       14.72      3.19 o 
   7   8   8       24.25       15.90      4.15 o 
   1   9   8       26.17       22.52      3.66 o 
   2   9   8       39.54       29.54      3.15 o 
   3   9   8       35.30       24.01      3.14 o 
   4   9   8       15.31       21.53      4.46 o 
   5   9   8       13.11       22.26      5.13 o 
   6   9   8        5.80       17.54      3.50 o 
   7   9   8       17.44       18.38      3.81 o 
   0  10   8       14.09       12.79      3.39 o 
   1  10   8        9.00       12.88      2.37 o 
   2  10   8        6.21        9.38      2.08 o 
   3  10   8       14.64       13.77      2.56 o 
   4  10   8        2.82       12.00      2.37 o 
   5  10   8       29.00       27.84      4.57 o 
   6  10   8        6.88        5.54      2.48 o 
   1  11   8        3.45        8.89      1.79 o 
   2  11   8       10.67       12.72      2.57 o 
   3  11   8       40.83       42.59      5.71 o 
   4  11   8       13.64       12.69      3.98 o 
   5  11   8        2.49        6.43      3.25 o 
   0  12   8        7.69        7.81      2.70 o 
   1  12   8        4.50        8.93      3.98 o 
   2  12   8       26.04       19.63      3.24 o 
   3  12   8       18.26       16.67      3.58 o 
   4  12   8       10.12       12.94      3.20 o 
   1  13   8       17.49       18.04      3.54 o 
   2  13   8        8.69        8.62      2.10 o 
   2   0   9       41.04       30.06      6.52 o 
   4   0   9       53.75       62.28      6.39 o 
   6   0   9       88.56      108.69      9.79 o 
   8   0   9      111.25      121.03     17.11 o 
   0   1   9        5.01        4.70      6.43 o 
   1   1   9        2.37       10.65      2.82 o 
   2   1   9      133.87      147.09     12.42 o 
   3   1   9       70.83       76.66      4.87 o 
   4   1   9       56.16       59.90      6.51 o 
   5   1   9       31.04       32.16      3.73 o 
   6   1   9       41.46       54.70      6.41 o 
   7   1   9       52.87       38.71      6.16 o 
   8   1   9       37.17       38.18      5.11 o 
   1   2   9      191.60      204.38      6.23 o 
   2   2   9       47.79       65.11      6.06 o 
   3   2   9       22.39       39.62      5.57 o 
   4   2   9      141.07      167.55     14.94 o 
   5   2   9       10.20       15.59      2.80 o 
   6   2   9       38.99       38.49      4.56 o 
   7   2   9       52.56       47.68      5.43 o 
   8   2   9       15.24       16.69      3.55 o 
   0   3   9      106.81      114.13     10.23 o 
   1   3   9       70.00       79.68      5.72 o 
   2   3   9      106.61       85.56     12.12 o 
   3   3   9       49.30       49.36      6.09 o 
   4   3   9        5.68       10.28      2.58 o 
   5   3   9       43.94       59.32      4.75 o 
   6   3   9       32.37       31.65      3.47 o 
   7   3   9        4.72        8.29      2.40 o 
   8   3   9        0.43        8.43      3.71 o 
   1   4   9      151.68      166.99      7.27 o 
   2   4   9       20.54       11.58      3.49 o 
   3   4   9       48.13       63.08      5.31 o 
   4   4   9       99.30       89.88      8.04 o 
   5   4   9       26.86       24.10      3.94 o 
   6   4   9        9.11       12.26      4.89 o 
   7   4   9        1.86       14.29      3.12 o 
   8   4   9        5.96       10.58      2.64 o 
   0   5   9       56.86       62.48     15.82 o 
   1   5   9       48.24       44.87      4.77 o 
   2   5   9       21.53       25.64      3.53 o 
   3   5   9        9.62        8.64      1.98 o 
   4   5   9       13.12        7.22      2.89 o 
   5   5   9        9.63        9.01      2.52 o 
   6   5   9        1.83        5.90      2.20 o 
   7   5   9        6.21       13.70      2.40 o 
   8   5   9        3.22        8.58      3.21 o 
   1   6   9       15.89        9.69      2.28 o 
   2   6   9       16.63       18.01      4.02 o 
   3   6   9        6.53       11.29      2.59 o 
   4   6   9       10.69       20.97      3.21 o 
   5   6   9       10.13       16.39      3.04 o 
   6   6   9       35.39       16.67      3.66 o 
   7   6   9        4.99       18.22      5.53 o 
   0   7   9       33.84       34.69      5.54 o 
   1   7   9       17.83       22.82      3.75 o 
   2   7   9        8.47       10.07      3.07 o 
   3   7   9      115.24      113.65      7.72 o 
   4   7   9       14.30       10.26      3.20 o 
   5   7   9       82.43       78.19     11.02 o 
   6   7   9        3.79       14.45      3.97 o 
   7   7   9       18.38       13.20      4.43 o 
   1   8   9       40.45       42.07      5.20 o 
   2   8   9       13.12       15.84      3.09 o 
   3   8   9       26.23       24.92      4.40 o 
   4   8   9        8.84       18.48      3.48 o 
   5   8   9        9.89       13.53      2.98 o 
   6   8   9       37.70       33.87      9.51 o 
   0   9   9       15.15       13.61      3.27 o 
   1   9   9        4.00        5.38      2.14 o 
   2   9   9        8.58       17.08      2.93 o 
   3   9   9       33.69       36.47      4.55 o 
   4   9   9        6.86       14.20      4.44 o 
   5   9   9       42.68       31.59      4.81 o 
   1  10   9        5.04        9.21      2.43 o 
   2  10   9       28.00       31.05      5.29 o 
   3  10   9       17.21       18.55      3.63 o 
   4  10   9        6.31       16.64      3.23 o 
   0  11   9       20.95       15.82      5.57 o 
   1  11   9        0.03       11.01      2.74 o 
   2  11   9        5.87        9.01      2.34 o 
   3  11   9        6.68       10.01      3.29 o 
   0   0  10       50.96       52.70     17.48 o 
   2   0  10       42.54       40.18      8.14 o 
   4   0  10       22.37       26.86      4.95 o 
   6   0  10       18.99       11.15      4.29 o 
   1   1  10       25.95       24.67      7.01 o 
   2   1  10        5.15        8.39      2.81 o 
   3   1  10        1.94        5.58      2.37 o 
   4   1  10       22.59       23.41      2.90 o 
   5   1  10       15.02       15.73      2.73 o 
   6   1  10        5.11       11.14      3.65 o 
   7   1  10       41.20       39.64      5.10 o 
   0   2  10       10.11       26.17      6.84 o 
   1   2  10       11.41       10.37      3.92 o 
   2   2  10       38.56       42.88      6.52 o 
   3   2  10       18.89       19.61      4.42 o 
   4   2  10        7.54       12.96      2.94 o 
   5   2  10       23.85       24.74      4.21 o 
   6   2  10        1.35       14.01      2.70 o 
   7   2  10        2.18        9.24      4.04 o 
   1   3  10       26.23       22.11      4.01 o 
   2   3  10        7.59        6.46      2.64 o 
   3   3  10       22.04       20.08      4.34 o 
   4   3  10        3.15       12.74      3.21 o 
   5   3  10        5.74       10.13      2.70 o 
   6   3  10       12.10       13.49      3.20 o 
   7   3  10        6.55        9.83      2.30 o 
   0   4  10       59.79       58.47     14.73 o 
   1   4  10        1.13       17.70      3.45 o 
   2   4  10       60.28       64.88      8.34 o 
   3   4  10        0.72        9.84      3.14 o 
   4   4  10        1.53        7.85      2.47 o 
   5   4  10       11.19       13.47      2.86 o 
   6   4  10       18.53       23.86      6.72 o 
   1   5  10       14.60       13.00      4.58 o 
   2   5  10      120.50      113.86      9.78 o 
   3   5  10       29.48       38.81      5.23 o 
   4   5  10        6.01       10.80      4.47 o 
   5   5  10       16.55       26.42      3.90 o 
   6   5  10        5.72        9.29      3.65 o 
   0   6  10       83.25      113.82     20.55 o 
   1   6  10        0.71        4.67      4.71 o 
   2   6  10       42.67       34.96      6.29 o 
   3   6  10       19.91       12.81      3.46 o 
   4   6  10       13.47       22.10      5.00 o 
   5   6  10        5.53        9.29      2.95 o 
   1   7  10        9.41       15.00      3.17 o 
   2   7  10        1.81       20.05      4.03 o 
   3   7  10       14.26       20.97      4.06 o 
   4   7  10        7.07       13.11      3.31 o 
   5   7  10        8.36        9.77      2.88 o 
   0   8  10       56.46       69.93     13.29 o 
   1   8  10       20.06       32.90      8.28 o 
   2   8  10        8.31       14.09      3.38 o 
   3   8  10        2.73        7.91      2.77 o 
   4   8  10       30.75       22.85      3.87 o 
   1   9  10       22.68       24.36      5.39 o 
   2   9  10        9.74       13.23      3.51 o 
   3   9  10        1.08       12.19      3.39 o 
   2   0  11       63.46       88.27     22.54 o 
   4   0  11        5.87       26.24      7.70 o 
   0   1  11       14.26       12.79      6.43 o 
   1   1  11       28.23       34.29      7.11 o 
   2   1  11       10.77       10.48      3.56 o 
   3   1  11       12.73       22.84      4.28 o 
   4   1  11        2.76        8.10      4.37 o 
   5   1  11       22.61       19.06      4.76 o 
   1   2  11       10.23       15.20      5.20 o 
   2   2  11       21.76       18.64      7.04 o 
   3   2  11       26.52       34.41      5.84 o 
   4   2  11        0.42       10.43      2.77 o 
   5   2  11        1.30       11.14      2.56 o 
   0   3  11        2.63       20.92      6.18 o 
   1   3  11       10.60       14.57      5.14 o 
   2   3  11        5.98       14.02      4.02 o 
   3   3  11       31.63       13.01      4.64 o 
   4   3  11        4.41       12.81      6.34 o 
   5   3  11       26.65       14.88      2.97 o 
   1   4  11       29.41       40.01      8.99 o 
   2   4  11        9.23       12.26      4.91 o 
   3   4  11       17.67       25.42      6.76 o 
   4   4  11       30.06       21.98      4.84 o 
   0   5  11        8.73       13.33      5.03 o 
   1   5  11       14.90       14.88      5.74 o 
   2   5  11       35.45       35.69      8.46 o 
   3   5  11        1.31        6.87      2.91 o 
   4   5  11       15.29       13.99      6.16 o 
   1   6  11       29.29       26.68      4.89 o 
   2   6  11        2.44        7.51      4.47 o 
   3   6  11        6.75       13.25      4.13 o 
   0   7  11       12.91       23.43     12.12 o 
   1   7  11        2.33       14.53      4.02 o 
   0   0  12       71.05       57.21     15.82 o 
   1   1  12        7.93       12.32      4.77 o 
   0   2  12       14.56       23.54      8.68 o 
                                                 
